# Supplementary material for: Robust chromatin state annotation
Source: Genome Res. 2024 Mar;34(3):469–83. doi: 10.1101/gr.278343.123 (PMC11067878; doi:10.1101/gr.278343.123)
Supplement: Supplement 1 [file Supplemental_Code.zip]

Archive with 134 entries (119 files):
- SAGAconf-main/
- SAGAconf-main/.gitignore
- SAGAconf-main/full_req.txt
- SAGAconf-main/Graphical_abstract.png
- SAGAconf-main/min_req.txt
- SAGAconf-main/README.md
- SAGAconf-main/rebuttal.py
- SAGAconf-main/reports.py
- SAGAconf-main/SAGAconf.py
- SAGAconf-main/SAGAconf_parser.py
- SAGAconf-main/example/
- SAGAconf-main/example/example_mnemonics.txt
- SAGAconf-main/example/README.md
- SAGAconf-main/example/run.sh
- SAGAconf-main/legacy/
- SAGAconf-main/legacy/bam_to_fc.py
- SAGAconf-main/legacy/batch_runs.py
- SAGAconf-main/legacy/check_bed_rep.py
- SAGAconf-main/legacy/concat_analysis.py
- SAGAconf-main/legacy/concat_runs.py
- SAGAconf-main/legacy/debug_segway.py
- SAGAconf-main/legacy/fast_repr.py
- SAGAconf-main/legacy/get_mnemons.sh
- SAGAconf-main/legacy/pseudoreplicate.py
- SAGAconf-main/legacy/README.md
- SAGAconf-main/legacy/segway_run_companion.py
- SAGAconf-main/legacy/sigdist_analysis.py
- SAGAconf-main/src/
- SAGAconf-main/src/bio_valid.py
- SAGAconf-main/src/boundary.py
- SAGAconf-main/src/data_summary.csv
- SAGAconf-main/src/data_summary.py
- SAGAconf-main/src/generate_reprod_reports.py
- SAGAconf-main/src/get_data.py
- SAGAconf-main/src/granul.py
- SAGAconf-main/src/hg38.txt
- SAGAconf-main/src/indepth.py
- SAGAconf-main/src/integrate_results.py
- SAGAconf-main/src/length_dist_analysis.py
- SAGAconf-main/src/load_results.py
- SAGAconf-main/src/matchlabels.py
- SAGAconf-main/src/overall.py
- SAGAconf-main/src/README.md
- SAGAconf-main/src/run.py
- SAGAconf-main/src/_chromhmm.py
- SAGAconf-main/src/_cluster_matching.py
- SAGAconf-main/src/_concat.py
- SAGAconf-main/src/_interpret.py
- SAGAconf-main/src/_pipeline.py
- SAGAconf-main/src/_reproducibility.py
- SAGAconf-main/src/_utils.py
- SAGAconf-main/src/_visualize.py
- SAGAconf-main/src/__init__.py
- SAGAconf-main/src/biointerpret/
- SAGAconf-main/src/biointerpret/apply_samples.py
- SAGAconf-main/src/biointerpret/model.pickle.gz
- SAGAconf-main/src/biointerpret/util.py
- SAGAconf-main/src/biointerpret/feature_files/
- SAGAconf-main/src/biointerpret/feature_files/trackname_assay.txt
- SAGAconf-main/src/biovalidation/
- SAGAconf-main/src/biovalidation/coorsFile.pkl
- SAGAconf-main/src/biovalidation/parsed_genecode_data_hg38_release42.csv
- SAGAconf-main/src/biovalidation/RefSeqTSS.hg38.txt
- __MACOSX/
- __MACOSX/._SAGAconf-main
- __MACOSX/SAGAconf-main/
- __MACOSX/SAGAconf-main/._.gitignore
- __MACOSX/SAGAconf-main/._example
- __MACOSX/SAGAconf-main/._full_req.txt
- __MACOSX/SAGAconf-main/._Graphical_abstract.png
- __MACOSX/SAGAconf-main/._legacy
- __MACOSX/SAGAconf-main/._min_req.txt
- __MACOSX/SAGAconf-main/._README.md
- __MACOSX/SAGAconf-main/._rebuttal.py
- __MACOSX/SAGAconf-main/._reports.py
- __MACOSX/SAGAconf-main/._SAGAconf.py
- __MACOSX/SAGAconf-main/._SAGAconf_parser.py
- __MACOSX/SAGAconf-main/._src
- __MACOSX/SAGAconf-main/example/
- __MACOSX/SAGAconf-main/example/._example_mnemonics.txt
- __MACOSX/SAGAconf-main/example/._README.md
- __MACOSX/SAGAconf-main/example/._run.sh
- __MACOSX/SAGAconf-main/legacy/
- __MACOSX/SAGAconf-main/legacy/._bam_to_fc.py
- __MACOSX/SAGAconf-main/legacy/._batch_runs.py
- __MACOSX/SAGAconf-main/legacy/._check_bed_rep.py
- __MACOSX/SAGAconf-main/legacy/._concat_analysis.py
- __MACOSX/SAGAconf-main/legacy/._concat_runs.py
- __MACOSX/SAGAconf-main/legacy/._debug_segway.py
- __MACOSX/SAGAconf-main/legacy/._fast_repr.py
- __MACOSX/SAGAconf-main/legacy/._get_mnemons.sh
- __MACOSX/SAGAconf-main/legacy/._pseudoreplicate.py
- __MACOSX/SAGAconf-main/legacy/._README.md
- __MACOSX/SAGAconf-main/legacy/._segway_run_companion.py
- __MACOSX/SAGAconf-main/legacy/._sigdist_analysis.py
- __MACOSX/SAGAconf-main/src/
- __MACOSX/SAGAconf-main/src/._biointerpret
- __MACOSX/SAGAconf-main/src/._biovalidation
- __MACOSX/SAGAconf-main/src/._bio_valid.py
- __MACOSX/SAGAconf-main/src/._boundary.py
- __MACOSX/SAGAconf-main/src/._data_summary.csv
- __MACOSX/SAGAconf-main/src/._data_summary.py
- __MACOSX/SAGAconf-main/src/._generate_reprod_reports.py
- __MACOSX/SAGAconf-main/src/._get_data.py
- __MACOSX/SAGAconf-main/src/._granul.py
- __MACOSX/SAGAconf-main/src/._hg38.txt
- __MACOSX/SAGAconf-main/src/._indepth.py
- __MACOSX/SAGAconf-main/src/._integrate_results.py
- __MACOSX/SAGAconf-main/src/._length_dist_analysis.py
- __MACOSX/SAGAconf-main/src/._load_results.py
- __MACOSX/SAGAconf-main/src/._matchlabels.py
- __MACOSX/SAGAconf-main/src/._overall.py
- __MACOSX/SAGAconf-main/src/._README.md
- __MACOSX/SAGAconf-main/src/._run.py
- __MACOSX/SAGAconf-main/src/.__chromhmm.py
- __MACOSX/SAGAconf-main/src/.__cluster_matching.py
- __MACOSX/SAGAconf-main/src/.__concat.py
- __MACOSX/SAGAconf-main/src/.__interpret.py
- __MACOSX/SAGAconf-main/src/.__pipeline.py
- __MACOSX/SAGAconf-main/src/.__reproducibility.py
- __MACOSX/SAGAconf-main/src/.__utils.py
- __MACOSX/SAGAconf-main/src/.__visualize.py
- __MACOSX/SAGAconf-main/src/.___init__.py
- __MACOSX/SAGAconf-main/src/biointerpret/
- __MACOSX/SAGAconf-main/src/biointerpret/._apply_samples.py
- __MACOSX/SAGAconf-main/src/biointerpret/._feature_files
- __MACOSX/SAGAconf-main/src/biointerpret/._model.pickle.gz
- __MACOSX/SAGAconf-main/src/biointerpret/._util.py
- __MACOSX/SAGAconf-main/src/biointerpret/feature_files/
- __MACOSX/SAGAconf-main/src/biointerpret/feature_files/._trackname_assay.txt
- __MACOSX/SAGAconf-main/src/biovalidation/
- __MACOSX/SAGAconf-main/src/biovalidation/._coorsFile.pkl
- __MACOSX/SAGAconf-main/src/biovalidation/._parsed_genecode_data_hg38_release42.csv
- __MACOSX/SAGAconf-main/src/biovalidation/._RefSeqTSS.hg38.txt
