# Supplementary material for: Robust chromatin state annotation
Source: Genome Res. 2024 Mar;34(3):469–83. doi: 10.1101/gr.278343.123 (PMC11067878; doi:10.1101/gr.278343.123)
Supplement: Supplement 1 [file Supplemental_Code.zip › SAGAconf-main/min_req.txt]

CairoSVG==2.5.2
matplotlib==3.4.1
numpy==1.24.2
pandas==2.0.0
pandas==1.3.3
path.py==12.5.0
Pillow==9.5.0
Pillow==10.0.0
plotly==5.3.1
Requests==2.31.0
scikit_learn==0.24.2
scipy==1.10.1
seaborn==0.11.1
statsmodels==0.13.5
