# Supplementary material for: Robust chromatin state annotation
Source: Genome Res. 2024 Mar;34(3):469–83. doi: 10.1101/gr.278343.123 (PMC11067878; doi:10.1101/gr.278343.123)
Supplement: Supplement 1 [file Supplemental_Code.zip › SAGAconf-main/example/example_mnemonics.txt]

old	new
1	Enhancer_low
2	Enhancer
3	Promoter_flanking
4	Promoter
5	Enhancer
6	Bivalent
7	Enhancer
8	FacultativeHet
9	Quiescent
10	Transcribed
