# Supplementary material for: Robust chromatin state annotation
Source: Genome Res. 2024 Mar;34(3):469–83. doi: 10.1101/gr.278343.123 (PMC11067878; doi:10.1101/gr.278343.123)
Supplement: Supplement 1 [file Supplemental_Code.zip › SAGAconf-main/example/README.md]

# Example

This directory contains a `run.sh` file that performs a real use case example of SAGAconf from start to end. It also contains an 
`example_mnemonics.txt` file that provides an example of mnemonics for SAGAconf.
