# Supplementary material for: Robust chromatin state annotation
Source: Genome Res. 2024 Mar;34(3):469–83. doi: 10.1101/gr.278343.123 (PMC11067878; doi:10.1101/gr.278343.123)
Supplement: Supplement 1 [file Supplemental_Code.zip › SAGAconf-main/legacy/bam_to_fc.py]

#!/usr/bin/env python

# ENCODE DCC MACS2 signal track wrapper
# Author: Jin Lee (leepc12@gmail.com)

import sys
import os
import argparse
import logging
import sys
import os
import re
import csv
import subprocess
import math
import signal
import time
import argparse
import gzip

logging.basicConfig(
    format='[%(asctime)s %(levelname)s] %(message)s',
    stream=sys.stdout)
log = logging.getLogger(__name__)

def parse_arguments():
    parser = argparse.ArgumentParser(prog='ENCODE DCC MACS2 signal track',
                                     description='')
    parser.add_argument('tas', type=str, nargs='+',
                        help='Path for TAGALIGN file (first) and control TAGALIGN file (second; optional).')
    parser.add_argument('--fraglen', type=int, required=True,
                        help='Fragment length.')
    parser.add_argument('--shift', type=int, default=0,
                        help='macs2 callpeak --shift.')
    parser.add_argument('--chrsz', type=str,
                        help='2-col chromosome sizes file.')
    parser.add_argument('--gensz', type=str,
                        help='Genome size (sum of entries in 2nd column of \
                            chr. sizes file, or hs for human, ms for mouse).')
    parser.add_argument('--pval-thresh', default=0.01, type=float,
                        help='P-Value threshold.')
    parser.add_argument('--ctl-subsample', default=0, type=int,
                        help='Subsample control to this read depth '
                             '(0: no subsampling).')
    parser.add_argument('--ctl-paired-end', action="store_true",
                        help='Paired-end control TA.')
    parser.add_argument('--out-dir', default='', type=str,
                        help='Output directory.')
    parser.add_argument('--log-level', default='INFO',
                        choices=['NOTSET', 'DEBUG', 'INFO',
                                 'WARNING', 'CRITICAL', 'ERROR',
                                 'CRITICAL'],
                        help='Log level')
    args = parser.parse_args()
    if len(args.tas) == 1:
        args.tas.append('')
    log.setLevel(args.log_level)
    log.info(sys.argv)
    print(args)
    return args


def human_readable_number(num):
    for unit in ['', 'K', 'M', 'G', 'T', 'P']:
        if abs(num) < 1000:
            return '{}{}'.format(num, unit)
        num = int(num/1000.0)
    return '{}{}'.format(num, 'E')

def get_num_lines(f):
    cmd = 'zcat -f {} | wc -l'.format(f)
    return int(run_shell_cmd(cmd))

def ls_l(d):
    cmd = 'ls -l {}'.format(d)
    run_shell_cmd(cmd)

def mkdir_p(dirname):
    if dirname and not os.path.exists(dirname):
        os.makedirs(dirname)

def rm_f(files):
    if files:
        if type(files) == list:
            run_shell_cmd('rm -f {}'.format(' '.join(files)))
        else:
            run_shell_cmd('rm -f {}'.format(files))
def get_ticks():
    """Returns ticks.
        - Python3: Use time.perf_counter().
        - Python2: Use time.time().
    """
    return getattr(time, 'perf_counter', getattr(time, 'time'))()

def run_shell_cmd(cmd):
    p = subprocess.Popen(
        ['/bin/bash', '-o', 'pipefail'],  # to catch error in pipe
        stdin=subprocess.PIPE,
        stdout=subprocess.PIPE,
        stderr=subprocess.PIPE,
        universal_newlines=True,
        preexec_fn=os.setsid)  # to make a new process with a new PGID
    pid = p.pid
    pgid = os.getpgid(pid)
    log.info('run_shell_cmd: PID={}, PGID={}, CMD={}'.format(pid, pgid, cmd))
    t0 = get_ticks()
    stdout, stderr = p.communicate(cmd)
    rc = p.returncode
    t1 = get_ticks()
    err_str = (
        'PID={pid}, PGID={pgid}, RC={rc}, DURATION_SEC={dur:.1f}\n'
        'STDERR={stde}\nSTDOUT={stdo}'
    ).format(
        pid=pid, pgid=pgid, rc=rc, dur=t1 - t0, stde=stderr.strip(), stdo=stdout.strip()
    )
    if rc:
        # kill all child processes
        try:
            os.killpg(pgid, signal.SIGKILL)
        except:
            pass
        finally:
            raise Exception(err_str)
    else:
        log.info(err_str)
    return stdout.strip('\n')

def strip_ext_ta(ta):
    return re.sub(r'\.(tagAlign|TagAlign|ta|Ta)\.gz$', '',
                  str(ta))

def strip_ext_bam(bam):
    return re.sub(r'\.(bam|Bam)$', '', str(bam))


def macs2(ta, ctl_ta, chrsz, gensz, pval_thresh, shift, fraglen, cap_num_peak,
          ctl_subsample, ctl_paired_end, out_dir):
    basename_ta = os.path.basename(strip_ext_ta(ta))
    if ctl_ta:
        if ctl_subsample:
            if ctl_paired_end:
                ctl_ta = subsample_ta_pe(
                    ctl_ta, ctl_subsample,
                    non_mito=False, mito_chr_name=None, r1_only=False,
                    out_dir=out_dir)
            else:
                ctl_ta = subsample_ta_se(
                    ctl_ta, ctl_subsample,
                    non_mito=False, mito_chr_name=None,
                    out_dir=out_dir)

        basename_ctl_ta = os.path.basename(strip_ext_ta(ctl_ta))
        basename_prefix = '{}_x_{}'.format(basename_ta, basename_ctl_ta)
        if len(basename_prefix) > 200:  # UNIX cannot have len(filename) > 255
            basename_prefix = '{}_x_control'.format(basename_ta)
    else:
        basename_prefix = basename_ta
    prefix = os.path.join(out_dir, basename_prefix)
    npeak = '{}.{}.{}.narrowPeak.gz'.format(
        prefix,
        'pval{}'.format(pval_thresh),
        human_readable_number(cap_num_peak))
    npeak_tmp = '{}.tmp'.format(npeak)
    npeak_tmp2 = '{}.tmp2'.format(npeak)
    temp_files = []

    cmd0 = ' macs2 callpeak '
    cmd0 += '-t {} {} -f BED -n {} -g {} -p {} '
    cmd0 += '--nomodel --shift {} --extsize {} --keep-dup all -B --SPMR'
    cmd0 = cmd0.format(
        ta,
        '-c {}'.format(ctl_ta) if ctl_ta else '',
        prefix,
        gensz,
        pval_thresh,
        0,
        fraglen)
    run_shell_cmd(cmd0)

    cmd1 = 'LC_COLLATE=C sort -k 8gr,8gr "{}"_peaks.narrowPeak | '
    cmd1 += 'awk \'BEGIN{{OFS="\\t"}}'
    cmd1 += '{{$4="Peak_"NR; if ($2<0) $2=0; if ($3<0) $3=0; if ($10==-1) '
    cmd1 += '$10=$2+int(($3-$2+1)/2.0); print $0}}\' > {}'
    cmd1 = cmd1.format(
        prefix,
        npeak_tmp)
    run_shell_cmd(cmd1)

    cmd2 = 'head -n {} {} > {}'.format(
        cap_num_peak,
        npeak_tmp,
        npeak_tmp2)
    run_shell_cmd(cmd2)

    # clip peaks between 0-chromSize.
    bed_clip(npeak_tmp2, chrsz, npeak)

    rm_f([npeak_tmp, npeak_tmp2])

    # remove temporary files
    temp_files.append("{}_*".format(prefix))
    rm_f(temp_files)

    return npeak


def subsample_ta_se(ta, subsample, non_mito, mito_chr_name, out_dir):
    prefix = os.path.join(out_dir,
                          os.path.basename(strip_ext_ta(ta)))
    ta_subsampled = '{}.{}{}tagAlign.gz'.format(
        prefix,
        'no_chrM.' if non_mito else '',
        '{}.'.format(human_readable_number(subsample)) if subsample > 0 else ''
    )

    # bash-only
    cmd = 'zcat -f {} | '
    if non_mito:
        # cmd += 'awk \'{{if ($1!="'+mito_chr_name+'") print $0}}\' | '
        cmd += 'grep -v \'^'+mito_chr_name+'\\b\' | '
    if subsample > 0:
        cmd += 'shuf -n {} --random-source=<(openssl enc -aes-256-ctr '
        cmd += '-pass pass:$(zcat -f {} | wc -c) -nosalt '
        cmd += '</dev/zero 2>/dev/null) | '
        cmd += 'gzip -nc > {}'
        cmd = cmd.format(
            ta,
            subsample,
            ta,
            ta_subsampled)
    else:
        cmd += 'gzip -nc > {}'
        cmd = cmd.format(
            ta,
            ta_subsampled)

    run_shell_cmd(cmd)
    return ta_subsampled

def subsample_ta_pe(ta, subsample, non_mito, mito_chr_name, r1_only, out_dir):
    prefix = os.path.join(out_dir,
                          os.path.basename(strip_ext_ta(ta)))
    if subsample % 2:
        raise ValueError(
            'Number of reads to subsample should be an even number '
            'for paired end TAG-ALIGN (BED) file. n={n}'.format(n=subsample))
    ta_subsampled = '{}.{}{}{}tagAlign.gz'.format(
        prefix,
        'no_chrM.' if non_mito else '',
        'R1.' if r1_only else '',
        '{}.'.format(human_readable_number(subsample)) if subsample > 0 else ''
    )
    ta_tmp = '{}.tagAlign.tmp'.format(prefix)

    cmd0 = 'zcat -f {} | '
    if non_mito:
        # cmd0 += 'awk \'{{if ($1!="'+mito_chr_name+'") print $0}}\' | '
        cmd0 += 'grep -v \'^'+mito_chr_name+'\\b\' | '
    cmd0 += 'sed \'N;s/\\n/\\t/\' '
    if subsample > 0:
        cmd0 += '| shuf -n {} --random-source=<(openssl enc -aes-256-ctr '
        cmd0 += '-pass pass:$(zcat -f {} | wc -c) -nosalt '
        cmd0 += '</dev/zero 2>/dev/null) > {}'
        cmd0 = cmd0.format(
            ta,
            int(subsample / 2),
            ta,
            ta_tmp)
    else:
        cmd0 += '> {}'
        cmd0 = cmd0.format(
            ta,
            ta_tmp)

    run_shell_cmd(cmd0)

    cmd = 'cat {} | '
    cmd += 'awk \'BEGIN{{OFS="\\t"}} '
    if r1_only:
        cmd += '{{printf "%s\\t%s\\t%s\\t%s\\t%s\\t%s\\n'
        cmd += '",$1,$2,$3,$4,$5,$6}}\' | '
    else:
        cmd += '{{printf "%s\\t%s\\t%s\\t%s\\t%s\\t%s\\n'
        cmd += '%s\\t%s\\t%s\\t%s\\t%s\\t%s\\n",'
        cmd += '$1,$2,$3,$4,$5,$6,$7,$8,$9,$10,$11,$12}}\' | '
    cmd += 'gzip -nc > {}'
    cmd = cmd.format(
        ta_tmp,
        ta_subsampled)
    run_shell_cmd(cmd)
    rm_f(ta_tmp)
    return ta_subsampled

def macs2_signal_track(ta, ctl_ta, chrsz, gensz, pval_thresh, shift, fraglen,
                       ctl_subsample, ctl_paired_end, out_dir):
    basename_ta = os.path.basename(strip_ext_ta(ta))
    if ctl_ta:
        if ctl_subsample:
            if ctl_paired_end:
                ctl_ta = subsample_ta_pe(
                    ctl_ta, ctl_subsample,
                    non_mito=False, mito_chr_name=None, r1_only=False,
                    out_dir=out_dir)
            else:
                ctl_ta = subsample_ta_se(
                    ctl_ta, ctl_subsample,
                    non_mito=False, mito_chr_name=None,
                    out_dir=out_dir)
        basename_ctl_ta = os.path.basename(strip_ext_ta(ctl_ta))
        basename_prefix = '{}_x_{}'.format(basename_ta, basename_ctl_ta)
        if len(basename_prefix) > 200:  # UNIX cannot have len(filename) > 255
            basename_prefix = '{}_x_control'.format(basename_ta)
    else:
        basename_prefix = basename_ta
    prefix = os.path.join(out_dir, basename_prefix)
    fc_bigwig = '{}.fc.signal.bigwig'.format(prefix)
    pval_bigwig = '{}.pval.signal.bigwig'.format(prefix)
    # temporary files
    fc_bedgraph = '{}.fc.signal.bedgraph'.format(prefix)
    fc_bedgraph_srt = '{}.fc.signal.srt.bedgraph'.format(prefix)
    pval_bedgraph = '{}.pval.signal.bedgraph'.format(prefix)
    pval_bedgraph_srt = '{}.pval.signal.srt.bedgraph'.format(prefix)

    temp_files = []

    cmd0 = ' macs2 callpeak '
    cmd0 += '-t {} {} -f BED -n {} -g {} -p {} '
    cmd0 += '--nomodel --shift {} --extsize {} --keep-dup all -B --SPMR'
    cmd0 = cmd0.format(
        ta,
        '-c {}'.format(ctl_ta) if ctl_ta else '',
        prefix,
        gensz,
        pval_thresh,
        0,
        fraglen)
    run_shell_cmd(cmd0)

    cmd3 = 'macs2 bdgcmp -t "{}"_treat_pileup.bdg '
    cmd3 += '-c "{}"_control_lambda.bdg '
    cmd3 += '--o-prefix "{}" -m FE '
    cmd3 = cmd3.format(
        prefix,
        prefix,
        prefix)
    run_shell_cmd(cmd3)

    cmd4 = 'bedtools slop -i "{}"_FE.bdg -g {} -b 0 | '
    cmd4 += 'awk \'{{if ($3 != -1) print $0}}\' |'
    cmd4 += 'bedClip stdin {} {}'
    cmd4 = cmd4.format(
        prefix,
        chrsz,
        chrsz,
        fc_bedgraph)
    run_shell_cmd(cmd4)

    # sort and remove any overlapping regions in bedgraph by comparing two lines in a row
    cmd5 = 'LC_COLLATE=C sort -k1,1 -k2,2n {} | ' \
        'awk \'BEGIN{{OFS="\\t"}}{{if (NR==1 || NR>1 && (prev_chr!=$1 || '\
        'prev_chr==$1 && prev_chr_e<=$2)) ' \
        '{{print $0}}; prev_chr=$1; prev_chr_e=$3;}}\' > {}'.format(
            fc_bedgraph,
            fc_bedgraph_srt)
    run_shell_cmd(cmd5)
    rm_f(fc_bedgraph)

    cmd6 = 'bedGraphToBigWig {} {} {}'
    cmd6 = cmd6.format(
        fc_bedgraph_srt,
        chrsz,
        fc_bigwig)
    run_shell_cmd(cmd6)
    rm_f(fc_bedgraph_srt)

    # sval counts the number of tags per million in the (compressed) BED file
    sval = float(get_num_lines(ta))/1000000.0

    cmd7 = 'macs2 bdgcmp -t "{}"_treat_pileup.bdg '
    cmd7 += '-c "{}"_control_lambda.bdg '
    cmd7 += '--o-prefix {} -m ppois -S {}'
    cmd7 = cmd7.format(
        prefix,
        prefix,
        prefix,
        sval)
    run_shell_cmd(cmd7)

    cmd8 = 'bedtools slop -i "{}"_ppois.bdg -g {} -b 0 | '
    cmd8 += 'awk \'{{if ($3 != -1) print $0}}\' |'
    cmd8 += 'bedClip stdin {} {}'
    cmd8 = cmd8.format(
        prefix,
        chrsz,
        chrsz,
        pval_bedgraph)
    run_shell_cmd(cmd8)

    # sort and remove any overlapping regions in bedgraph by comparing two lines in a row
    cmd9 = 'LC_COLLATE=C sort -k1,1 -k2,2n {} | ' \
        'awk \'BEGIN{{OFS="\\t"}}{{if (NR==1 || NR>1 && (prev_chr!=$1 || '\
        'prev_chr==$1 && prev_chr_e<=$2)) ' \
        '{{print $0}}; prev_chr=$1; prev_chr_e=$3;}}\' > {}'.format(
            pval_bedgraph,
            pval_bedgraph_srt)
    run_shell_cmd(cmd9)
    rm_f(pval_bedgraph)

    cmd10 = 'bedGraphToBigWig {} {} {}'
    cmd10 = cmd10.format(
        pval_bedgraph_srt,
        chrsz,
        pval_bigwig)
    run_shell_cmd(cmd10)
    rm_f(pval_bedgraph_srt)

    # remove temporary files
    temp_files.append("{}_*".format(prefix))
    rm_f(temp_files)

    return fc_bigwig, pval_bigwig


def main():
    # read params
    args = parse_arguments()

    log.info('Initializing and making output directory...')
    mkdir_p(args.out_dir)

    log.info('Calling peaks and generating signal tracks with MACS2...')
    fc_bigwig, pval_bigwig = macs2_signal_track(
        args.tas[0], args.tas[1], args.chrsz, args.gensz, args.pval_thresh,
        args.shift, args.fraglen, args.ctl_subsample, args.ctl_paired_end,
        args.out_dir)

    log.info('List all files in output directory...')
    ls_l(args.out_dir)

    log.info('All done.')


if __name__ == '__main__':
    main()
