# Supplementary material for: Robust chromatin state annotation
Source: Genome Res. 2024 Mar;34(3):469–83. doi: 10.1101/gr.278343.123 (PMC11067878; doi:10.1101/gr.278343.123)
Supplement: Supplement 1 [file Supplemental_Code.zip › SAGAconf-main/legacy/get_mnemons.sh]

#!/bin/bash

source  ~/miniconda3/etc/profile.d/conda.sh
conda activate p27segenv
python _interpret.py sigdist 
conda deactivate
conda activate segenv
python _interpret.py feataggr
python _interpret.py mnemon
conda deactivate
