# Supplementary material for: Robust chromatin state annotation
Source: Genome Res. 2024 Mar;34(3):469–83. doi: 10.1101/gr.278343.123 (PMC11067878; doi:10.1101/gr.278343.123)
Supplement: Supplement 1 [file Supplemental_Code.zip › SAGAconf-main/legacy/pseudoreplicate.py]

import os, shutil, sys, re
import pandas as pd
from sklearn.utils import shuffle
import requests, os, itertools, ast


"""
STARTING FROM BAM FILES

- bam to bed
- two random subsamples from the initial bed
    - randomly [shuffle] and split reads
- save new pseudoreplicates on a new bed
- bed to fcoc
- use bed for chmm
- use fcoc for segway

"""

def bam_to_bed(bamfile):
    os.system("bedtools bamtobed -i {} > {}".format(
        bamfile, bamfile.replace(".bam", ".bed")
    ))
    
def read_bed(bedfile):
    bed = pd.read_csv(bedfile, sep="\t", header=None)
    bed.columns=["chr", "start", "end", "-", "MAPQ", "strand"]
    return bed

def sample_pseudo(bed, ignore_decoy=True):
    if ignore_decoy:
        bed = bed.drop(bed[bed.chr == "chrEBV"].index).reset_index(drop=True)

    bed = shuffle(bed, random_state=5).reset_index(drop=True)
    splitting_point = int(len(bed)/2)
    bed1 = bed.iloc[:splitting_point,:].sort_values(by=["chr","start"]).reset_index(drop=True)
    bed2 = bed.iloc[splitting_point:,:].sort_values(by=["chr","start"]).reset_index(drop=True)
    return bed1, bed2

def save_pseudo(psd_bed1, psd_bed2, initial_bam_dir):
    psd_bed1.to_csv(initial_bam_dir.replace(".bam", "_psdrep1.bed"), index=False, header=False, sep="\t")
    psd_bed2.to_csv(initial_bam_dir.replace(".bam", "_psdrep2.bed"), index=False, header=False, sep="\t")

def genomesize(chrsz):
    chr = pd.read_csv(chrsz, sep="\t", header=None)
    return chr.iloc[:,1].sum()

def bed_to_fc(bedfile, fraglen, chrsz, gensz, outdir):
    os.system(
        "python bam_to_fc.py {} --fraglen {} --shift 0 --chrsz {} --gensz {} --pval-thresh 0.01 --ctl-subsample 1 --out-dir {} --log-level INFO".format(
            bedfile, fraglen, chrsz, gensz, outdir
        )
    )

def bw2bg(dir):
    ls_bws = [dir+"/"+e for e in os.listdir(dir) if ".bigwig" in e]
    for e in ls_bws:
        os.system(
            "bigWigToBedGraph {} {}".format(
                e, e.replace(".bed.",".").replace(".bigwig", ".bedGraph")
            )
        )

def clean_up(dir):
    ls_bgs = [dir+"/"+e for e in os.listdir(dir) if ".bedGraph" in e]
    parent_dir = "/".join(dir.split("/")[:-1]) + "/"
    for e in ls_bgs:
        os.system(
            "mv {} {}".format(
                e, parent_dir
            )
        )
    
    shutil.rmtree(dir)

def get_fraglen(encode_file_accession):
    """
    searches encode json outputs to find out the fragment length or
    estimated fragment length corresponding to each bam file.
    """
    headers = {'accept': 'application/json'}

    base_search_url = """https://www.encodeproject.org/files/{}/?format=json""".format(encode_file_accession)
    
    # GET the object
    response = requests.get(base_search_url, headers=headers)

    # Extract the JSON response as a Python dictionary
    search_results = response.json()
    fraglen = str(search_results["quality_metrics"])[
            str(search_results["quality_metrics"]).find("fragment_len"): 
            str(search_results["quality_metrics"]).find("fragment_len")+18].split(":")[1]

    print(
        encode_file_accession, int(fraglen))
    return int(fraglen)
    

def psdrep_pipeline(initial_bam):
    accession = initial_bam.split("/")[-1].replace(".bam", "")

    if os.path.exists(initial_bam.replace(".bam", ".bed")) == False:
        print("converting bam to bed ...")
        bam_to_bed(initial_bam)

    print("subsampling pseudoreplicates ...")
    psd_bed1, psd_bed2 = sample_pseudo(read_bed(initial_bam.replace(".bam", ".bed")))

    fraglen = int(get_fraglen(accession))

    gensz = genomesize("hg38.txt")

    print("fragment length: {}".format(fraglen))
    print("genome size: {}".format(gensz))

    print("saving psedoreplicates...")
    save_pseudo(psd_bed1, psd_bed2, initial_bam)
    del psd_bed1, psd_bed2

    print("getting signals for psdrep1")
    bed_to_fc(
        initial_bam.replace(".bam", "_psdrep1.bed"), 
        fraglen, "hg38.txt", gensz,
        initial_bam.replace(".bam", "psdrep1_signals"))

    print("getting signals for psdrep2")
    bed_to_fc(
        initial_bam.replace(".bam", "_psdrep2.bed"), 
        fraglen, "hg38.txt", gensz,
        initial_bam.replace(".bam", "psdrep2_signals"))

    print("converting bigwig to bedgraph and Cleaning up")
    bw2bg(initial_bam.replace(".bam", "psdrep1_signals"))
    clean_up(initial_bam.replace(".bam", "psdrep1_signals"))

    bw2bg(initial_bam.replace(".bam", "psdrep2_signals"))
    clean_up(initial_bam.replace(".bam", "psdrep2_signals"))


if __name__=="__main__":
    testbed = "_protect_files_/GM12878/H3K4me3/ENCFF843BWY.bed"
    bed = read_bed(testbed)
    bed = bed.drop(bed[bed.chr == "chrEBV"].index).reset_index(drop=True)
    bed.to_csv(testbed.replace(".bed", "_test.bed"), index=False, header=False, sep="\t")

    fraglen = get_fraglen("ENCFF843BWY")
    gensz = genomesize("hg38.txt")
    bed_to_fc(
        testbed.replace(".bed", "_test.bed"), 
        fraglen, "hg38.txt", gensz,
        testbed.replace("ENCFF843BWY.bed", "test_signalgen"))
    bw2bg(testbed.replace("ENCFF843BWY.bed", "test_signalgen"))
    clean_up(testbed.replace("ENCFF843BWY.bed", "test_signalgen"))
