# Supplementary material for: Robust chromatin state annotation
Source: Genome Res. 2024 Mar;34(3):469–83. doi: 10.1101/gr.278343.123 (PMC11067878; doi:10.1101/gr.278343.123)
Supplement: Supplement 1 [file Supplemental_Code.zip › SAGAconf-main/src/data_summary.csv]

	Celltype	experiment	biosample (isoreplicate)	files
0	CD14-positive_monocyte	H3K27me3	ENCBS188BKX (rep. 1)	ENCFF630ANH, ENCFF840DRQ
1	CD14-positive_monocyte	H3K27me3	ENCBS865RXK (rep. 2)	ENCFF785GAD, ENCFF586PRJ
2	CD14-positive_monocyte	H3K4me2	ENCBS188BKX (rep. 1)	ENCFF591CTO, ENCFF572NHK
3	CD14-positive_monocyte	H3K4me2	ENCBS865RXK (rep. 2)	ENCFF384IVB, ENCFF031HMX
4	CD14-positive_monocyte	H3K4me3	ENCBS188BKX (rep. 1)	ENCFF640GCK, ENCFF367ZHA
5	CD14-positive_monocyte	H3K4me3	ENCBS865RXK (rep. 2)	ENCFF144PKE, ENCFF439PJT
6	CD14-positive_monocyte	H3K79me2	ENCBS188BKX (rep. 1)	ENCFF463WUU, ENCFF464AAD
7	CD14-positive_monocyte	H3K79me2	ENCBS865RXK (rep. 2)	ENCFF159LCH, ENCFF451RBS
8	CD14-positive_monocyte	H3K4me1	ENCBS188BKX (rep. 1)	ENCFF573MNS, ENCFF281FSL
9	CD14-positive_monocyte	H3K4me1	ENCBS865RXK (rep. 2)	ENCFF141KHX, ENCFF669AVC
10	CD14-positive_monocyte	H3K9ac	ENCBS188BKX (rep. 1)	ENCFF775XVG, ENCFF835QUH
11	CD14-positive_monocyte	H3K9ac	ENCBS865RXK (rep. 2)	ENCFF326KCT, ENCFF627PKL
12	CD14-positive_monocyte	H4K20me1	ENCBS188BKX (rep. 1)	ENCFF899MAF, ENCFF657KKL
13	CD14-positive_monocyte	H4K20me1	ENCBS865RXK (rep. 2)	ENCFF238ZAC, ENCFF938RSM
14	CD14-positive_monocyte	H3K9me3	ENCBS188BKX (rep. 1)	ENCFF537BKE, ENCFF264DFY
15	CD14-positive_monocyte	H3K9me3	ENCBS865RXK (rep. 2)	ENCFF168UCU, ENCFF726FHO
16	CD14-positive_monocyte	H3K27ac	ENCBS188BKX (rep. 1)	ENCFF014BCD, ENCFF078DZN
17	CD14-positive_monocyte	H3K27ac	ENCBS865RXK (rep. 2)	ENCFF872QFO, ENCFF948MET
18	CD14-positive_monocyte	H2AFZ	ENCBS188BKX (rep. 1)	ENCFF891JRY, ENCFF834IMH
19	CD14-positive_monocyte	H2AFZ	ENCBS865RXK (rep. 2)	ENCFF992JKA, ENCFF175WGJ
20	CD14-positive_monocyte	H3K36me3	ENCBS188BKX (rep. 1)	ENCFF629ODR, ENCFF494ICL
21	CD14-positive_monocyte	H3K36me3	ENCBS865RXK (rep. 2)	ENCFF150SGV, ENCFF554VRE
22	MCF-7	H3K27me3	ENCBS789UPK (rep. 1)	ENCFF413QYQ, ENCFF222KPM
23	MCF-7	H3K27me3	ENCBS967MVZ (rep. 2)	ENCFF744JQU, ENCFF070PLQ
24	MCF-7	H3K9me2	ENCBS789UPK (rep. 1)	ENCFF249TCH, ENCFF727FOP
25	MCF-7	H3K9me2	ENCBS967MVZ (rep. 2)	ENCFF418SFP, ENCFF727JSD
26	MCF-7	H3K4me2	ENCBS789UPK (rep. 1)	ENCFF134YPW, ENCFF095LXY
27	MCF-7	H3K4me2	ENCBS967MVZ (rep. 2)	ENCFF680ERD, ENCFF930AIB
28	MCF-7	H3K4me3	ENCBS789UPK (rep. 1)	ENCFF101TRI, ENCFF559CLH
29	MCF-7	H3K4me3	ENCBS967MVZ (rep. 2)	ENCFF374GQR, ENCFF763FZF
30	MCF-7	H3F3A	ENCBS789UPK (rep. 1)	ENCFF626ORM, ENCFF513VYY
31	MCF-7	H3F3A	ENCBS967MVZ (rep. 2)	ENCFF183HME, ENCFF820MMV
32	MCF-7	H3K79me2	ENCBS789UPK (rep. 1)	ENCFF312WJY, ENCFF921ILS
33	MCF-7	H3K79me2	ENCBS967MVZ (rep. 2)	ENCFF654NDM, ENCFF288DKP
34	MCF-7	H3K4me1	ENCBS789UPK (rep. 1)	ENCFF592EVS, ENCFF885FSN
35	MCF-7	H3K4me1	ENCBS967MVZ (rep. 2)	ENCFF748ISL, ENCFF943MKW
36	MCF-7	H3K9ac	ENCBS789UPK (rep. 1)	ENCFF571MVG, ENCFF967PEQ
37	MCF-7	H3K9ac	ENCBS967MVZ (rep. 2)	ENCFF403SOH, ENCFF699NOJ
38	MCF-7	H4K20me1	ENCBS789UPK (rep. 1)	ENCFF491EQT, ENCFF665VEZ
39	MCF-7	H4K20me1	ENCBS967MVZ (rep. 2)	ENCFF741HOA, ENCFF382BVG
40	MCF-7	H3K9me3	ENCBS789UPK (rep. 1)	ENCFF909MGB, ENCFF501WFD
41	MCF-7	H3K9me3	ENCBS967MVZ (rep. 2)	ENCFF923NDP, ENCFF587KXV
42	MCF-7	H3K27ac	ENCBS789UPK (rep. 1)	ENCFF785NUK, ENCFF395YPR
43	MCF-7	H3K27ac	ENCBS967MVZ (rep. 2)	ENCFF391BOB, ENCFF047PAZ
44	MCF-7	H2AFZ	ENCBS789UPK (rep. 1)	ENCFF597OEX, ENCFF269EZS
45	MCF-7	H2AFZ	ENCBS967MVZ (rep. 2)	ENCFF687JRM, ENCFF391YLE
46	MCF-7	H3K36me3	ENCBS789UPK (rep. 1)	ENCFF747AWB, ENCFF039TSW
47	MCF-7	H3K36me3	ENCBS967MVZ (rep. 2)	ENCFF551PNK, ENCFF781COV
48	GM12878	H3K27me3	ENCBS715VCP (rep. 1)	ENCFF633BHN, ENCFF119CAV
49	GM12878	H3K27me3	ENCBS830CIQ (rep. 2)	ENCFF565DCK, ENCFF736CNQ
50	GM12878	H3K4me2	ENCBS715VCP (rep. 1)	ENCFF008LEY, ENCFF028DRR
51	GM12878	H3K4me2	ENCBS830CIQ (rep. 2)	ENCFF081ODV, ENCFF922IYX
52	GM12878	H3K4me3	ENCBS715VCP (rep. 1)	ENCFF843BWY, ENCFF346GYG
53	GM12878	H3K4me3	ENCBS830CIQ (rep. 2)	ENCFF126HII, ENCFF874RRW
54	GM12878	H3K79me2	ENCBS715VCP (rep. 1)	ENCFF465NXQ, ENCFF567RPY
55	GM12878	H3K79me2	ENCBS830CIQ (rep. 2)	ENCFF967CHL, ENCFF595CSY
56	GM12878	H3K4me1	ENCBS715VCP (rep. 1)	ENCFF047NLO, ENCFF785YET
57	GM12878	H3K4me1	ENCBS830CIQ (rep. 2)	ENCFF385FLM, ENCFF721OOX
58	GM12878	H3K9ac	ENCBS715VCP (rep. 1)	ENCFF729HQN, ENCFF609XKG
59	GM12878	H3K9ac	ENCBS830CIQ (rep. 2)	ENCFF405REQ, ENCFF404TNY
60	GM12878	H4K20me1	ENCBS715VCP (rep. 1)	ENCFF132EDT, ENCFF150LOV
61	GM12878	H4K20me1	ENCBS830CIQ (rep. 2)	ENCFF334NVA, ENCFF069ZOX
62	GM12878	H3K9me3	ENCBS715VCP (rep. 1)	ENCFF306ENK, ENCFF698SKV
63	GM12878	H3K9me3	ENCBS830CIQ (rep. 2)	ENCFF889UPU, ENCFF856REE
64	GM12878	H3K27ac	ENCBS715VCP (rep. 1)	ENCFF269GKF, ENCFF458CRP
65	GM12878	H3K27ac	ENCBS830CIQ (rep. 2)	ENCFF201OHW, ENCFF716VWO
66	GM12878	H2AFZ	ENCBS715VCP (rep. 1)	ENCFF703AIM, ENCFF477ZQM
67	GM12878	H2AFZ	ENCBS830CIQ (rep. 2)	ENCFF256UUQ, ENCFF553GSY
68	GM12878	H3K36me3	ENCBS715VCP (rep. 1)	ENCFF353YPB, ENCFF269OIU
69	GM12878	H3K36me3	ENCBS830CIQ (rep. 2)	ENCFF677MAG, ENCFF831NQV
70	K562	H3K27me3	ENCBS639AAA (rep. 1)	ENCFF392ZKG, ENCFF585RVP
71	K562	H3K27me3	ENCBS674MPN (rep. 2)	ENCFF905CZD, ENCFF679YZC
72	K562	H3K4me2	ENCBS639AAA (rep. 1)	ENCFF446FUS, ENCFF229IJV
73	K562	H3K4me2	ENCBS674MPN (rep. 2)	ENCFF583GSH, ENCFF386XDJ
74	K562	H3K4me3	ENCBS639AAA (rep. 1)	ENCFF564SVK, ENCFF545JLB
75	K562	H3K4me3	ENCBS674MPN (rep. 2)	ENCFF685PPQ, ENCFF617VRS
76	K562	H3K79me2	ENCBS639AAA (rep. 1)	ENCFF465UWC, ENCFF952GNK
77	K562	H3K79me2	ENCBS674MPN (rep. 2)	ENCFF863HNL, ENCFF080CBF
78	K562	H3K4me1	ENCBS639AAA (rep. 1)	ENCFF352HXD, ENCFF490RQD
79	K562	H3K4me1	ENCBS674MPN (rep. 2)	ENCFF415GHS, ENCFF149FZG
80	K562	H3K9ac	ENCBS639AAA (rep. 1)	ENCFF149MXA, ENCFF236VCK
81	K562	H3K9ac	ENCBS674MPN (rep. 2)	ENCFF505NMT, ENCFF650QTM
82	K562	H4K20me1	ENCBS639AAA (rep. 1)	ENCFF255QRL, ENCFF091XLR
83	K562	H4K20me1	ENCBS674MPN (rep. 2)	ENCFF923YUN, ENCFF006AYV
84	K562	H3K9me3	ENCBS639AAA (rep. 1)	ENCFF104THG, ENCFF103IHG
85	K562	H3K9me3	ENCBS674MPN (rep. 2)	ENCFF155UQU, ENCFF600IBI
86	K562	H3K27ac	ENCBS639AAA (rep. 1)	ENCFF121RHF, ENCFF977KGH
87	K562	H3K27ac	ENCBS674MPN (rep. 2)	ENCFF907MNY, ENCFF745TSK
88	K562	H2AFZ	ENCBS639AAA (rep. 1)	ENCFF874SMO, ENCFF242WQK
89	K562	H2AFZ	ENCBS674MPN (rep. 2)	ENCFF007YZT, ENCFF964BCA
90	K562	H3K36me3	ENCBS639AAA (rep. 1)	ENCFF880HKV, ENCFF782UNG
91	K562	H3K36me3	ENCBS674MPN (rep. 2)	ENCFF272JVI, ENCFF860PQP
92	HeLa-S3	H3K27me3	ENCBS075PNA (rep. 1)	ENCFF299WXR, ENCFF971CNR
93	HeLa-S3	H3K27me3	ENCBS655ARO (rep. 2)	ENCFF620CCL, ENCFF837NDL
94	HeLa-S3	H3K4me2	ENCBS075PNA (rep. 1)	ENCFF622IIB, ENCFF375VEB
95	HeLa-S3	H3K4me2	ENCBS655ARO (rep. 2)	ENCFF706FSX, ENCFF146XSE
96	HeLa-S3	H3K4me3	ENCBS075PNA (rep. 1)	ENCFF300IWJ, ENCFF532TVQ
97	HeLa-S3	H3K4me3	ENCBS655ARO (rep. 2)	ENCFF766LEF, ENCFF933NWW
98	HeLa-S3	H3K79me2	ENCBS075PNA (rep. 1)	ENCFF616FAT, ENCFF976XPV
99	HeLa-S3	H3K79me2	ENCBS655ARO (rep. 2)	ENCFF656YCM, ENCFF418AXA
100	HeLa-S3	H3K4me1	ENCBS075PNA (rep. 1)	ENCFF826OLG, ENCFF554WAD
101	HeLa-S3	H3K4me1	ENCBS655ARO (rep. 2)	ENCFF712AAP, ENCFF257YVT
102	HeLa-S3	H3K9ac	ENCBS075PNA (rep. 1)	ENCFF113FCH, ENCFF753SWH
103	HeLa-S3	H3K9ac	ENCBS655ARO (rep. 2)	ENCFF596XSW, ENCFF995MCG
104	HeLa-S3	H4K20me1	ENCBS075PNA (rep. 1)	ENCFF278FTJ, ENCFF776IYG
105	HeLa-S3	H4K20me1	ENCBS655ARO (rep. 2)	ENCFF310NWI, ENCFF002OOC
106	HeLa-S3	H3K9me3	ENCBS075PNA (rep. 1)	ENCFF183EDU, ENCFF746UJB
107	HeLa-S3	H3K9me3	ENCBS655ARO (rep. 2)	ENCFF520XFF, ENCFF629AAP
108	HeLa-S3	H3K27ac	ENCBS075PNA (rep. 1)	ENCFF609ZAE, ENCFF010QGR
109	HeLa-S3	H3K27ac	ENCBS655ARO (rep. 2)	ENCFF711QAI, ENCFF855XCJ
110	HeLa-S3	H2AFZ	ENCBS075PNA (rep. 1)	ENCFF650RBB, ENCFF423XMI
111	HeLa-S3	H2AFZ	ENCBS655ARO (rep. 2)	ENCFF822OCY, ENCFF104TOM
112	HeLa-S3	H3K36me3	ENCBS075PNA (rep. 1)	ENCFF317FFS, ENCFF305UYI
113	HeLa-S3	H3K36me3	ENCBS655ARO (rep. 2)	ENCFF008RRT, ENCFF870FDA
