# Supplementary material for: Robust chromatin state annotation
Source: Genome Res. 2024 Mar;34(3):469–83. doi: 10.1101/gr.278343.123 (PMC11067878; doi:10.1101/gr.278343.123)
Supplement: Supplement 1 [file Supplemental_Code.zip › SAGAconf-main/src/hg38.txt]

chr1	248956422
chr2	242193529
chr3	198295559
chr4	190214555
chr5	181538259
chr6	170805979
chr7	159345973
chrX	156040895
chr8	145138636
chr9	138394717
chr11	135086622
chr10	133797422
chr12	133275309
chr13	114364328
chr14	107043718
chr15	101991189
chr16	90338345
chr17	83257441
chr18	80373285
chr20	64444167
chr19	58617616
chrY	57227415
chr22	50818468
chr21	46709983
chr15_KI270905v1_alt	5161414
chr6_GL000256v2_alt	4929269
chr6_GL000254v2_alt	4827813
chr6_GL000251v2_alt	4795265
chr6_GL000253v2_alt	4677643
chr6_GL000250v2_alt	4672374
chr6_GL000255v2_alt	4606388
chr6_GL000252v2_alt	4604811
chr17_KI270857v1_alt	2877074
chr16_KI270853v1_alt	2659700
chr16_KI270728v1_random	1872759
chr17_GL000258v2_alt	1821992
chr5_GL339449v2_alt	1612928
chr14_KI270847v1_alt	1511111
chr17_KI270908v1_alt	1423190
chr14_KI270846v1_alt	1351393
chr5_KI270897v1_alt	1144418
chr7_KI270803v1_alt	1111570
chr19_GL949749v2_alt	1091841
chr19_KI270938v1_alt	1066800
chr19_GL949750v2_alt	1066390
chr19_GL949748v2_alt	1064304
chr19_GL949751v2_alt	1002683
chr19_GL949746v1_alt	987716
chr19_GL949752v1_alt	987100
chr8_KI270821v1_alt	985506
chr1_KI270763v1_alt	911658
chr6_KI270801v1_alt	870480
chr19_GL949753v2_alt	796479
chr19_GL949747v2_alt	729520
chr8_KI270822v1_alt	624492
chr4_GL000257v2_alt	586476
chr12_KI270904v1_alt	572349
chr4_KI270925v1_alt	555799
chr15_KI270852v1_alt	478999
chr15_KI270727v1_random	448248
chr9_KI270823v1_alt	439082
chr15_KI270850v1_alt	430880
chr1_KI270759v1_alt	425601
chr12_GL877876v1_alt	408271
chrUn_KI270442v1	392061
chr17_KI270862v1_alt	391357
chr15_GL383555v2_alt	388773
chr19_GL383573v1_alt	385657
chr4_KI270896v1_alt	378547
chr4_GL383528v1_alt	376187
chr17_GL383563v3_alt	375691
chr8_KI270810v1_alt	374415
chr1_GL383520v2_alt	366580
chr1_KI270762v1_alt	354444
chr15_KI270848v1_alt	327382
chr17_KI270909v1_alt	325800
chr14_KI270844v1_alt	322166
chr8_KI270900v1_alt	318687
chr10_GL383546v1_alt	309802
chr13_KI270838v1_alt	306913
chr8_KI270816v1_alt	305841
chr22_KI270879v1_alt	304135
chr8_KI270813v1_alt	300230
chr11_KI270831v1_alt	296895
chr15_GL383554v1_alt	296527
chr8_KI270811v1_alt	292436
chr18_GL383567v1_alt	289831
chrX_KI270880v1_alt	284869
chr8_KI270812v1_alt	282736
chr19_KI270921v1_alt	282224
chr17_KI270729v1_random	280839
chr17_JH159146v1_alt	278131
chrX_KI270913v1_alt	274009
chr6_KI270798v1_alt	271782
chr7_KI270808v1_alt	271455
chr22_KI270876v1_alt	263666
chr15_KI270851v1_alt	263054
chr22_KI270875v1_alt	259914
chr1_KI270766v1_alt	256271
chr19_KI270882v1_alt	248807
chr3_KI270778v1_alt	248252
chr15_KI270849v1_alt	244917
chr4_KI270786v1_alt	244096
chr12_KI270835v1_alt	238139
chr17_KI270858v1_alt	235827
chr19_KI270867v1_alt	233762
chr16_KI270855v1_alt	232857
chr8_KI270926v1_alt	229282
chr5_GL949742v1_alt	226852
chr3_KI270780v1_alt	224108
chr17_GL383565v1_alt	223995
chr2_KI270774v1_alt	223625
chr4_KI270790v1_alt	220246
chr11_KI270927v1_alt	218612
chr19_KI270932v1_alt	215732
chr11_KI270903v1_alt	214625
chr2_KI270894v1_alt	214158
chr14_GL000225v1_random	211173
chrUn_KI270743v1	210658
chr11_KI270832v1_alt	210133
chr7_KI270805v1_alt	209988
chr4_GL000008v2_random	209709
chr7_KI270809v1_alt	209586
chr19_KI270887v1_alt	209512
chr4_KI270789v1_alt	205944
chr3_KI270779v1_alt	205312
chr19_KI270914v1_alt	205194
chr19_KI270886v1_alt	204239
chr11_KI270829v1_alt	204059
chr14_GL000009v2_random	201709
chr21_GL383579v2_alt	201197
chr11_JH159136v1_alt	200998
chr19_KI270930v1_alt	200773
chrUn_KI270747v1	198735
chr18_GL383571v1_alt	198278
chr19_KI270920v1_alt	198005
chr6_KI270797v1_alt	197536
chr3_KI270935v1_alt	197351
chr17_KI270861v1_alt	196688
chr15_KI270906v1_alt	196384
chr5_KI270791v1_alt	195710
chr14_KI270722v1_random	194050
chr16_GL383556v1_alt	192462
chr13_KI270840v1_alt	191684
chr14_GL000194v1_random	191469
chr11_JH159137v1_alt	191409
chr19_KI270917v1_alt	190932
chr7_KI270899v1_alt	190869
chr19_KI270923v1_alt	189352
chr10_KI270825v1_alt	188315
chr19_GL383576v1_alt	188024
chr19_KI270922v1_alt	187935
chrUn_KI270742v1	186739
chr22_KI270878v1_alt	186262
chr19_KI270929v1_alt	186203
chr11_KI270826v1_alt	186169
chr6_KB021644v2_alt	185823
chr17_GL000205v2_random	185591
chr1_KI270765v1_alt	185285
chr19_KI270916v1_alt	184516
chr19_KI270890v1_alt	184499
chr3_KI270784v1_alt	184404
chr12_GL383551v1_alt	184319
chr20_KI270870v1_alt	183433
chrUn_GL000195v1	182896
chr1_GL383518v1_alt	182439
chr22_KI270736v1_random	181920
chr10_KI270824v1_alt	181496
chr14_KI270845v1_alt	180703
chr3_GL383526v1_alt	180671
chr13_KI270839v1_alt	180306
chr22_KI270733v1_random	179772
chrUn_GL000224v1	179693
chr10_GL383545v1_alt	179254
chrUn_GL000219v1	179198
chr5_KI270792v1_alt	179043
chr17_KI270860v1_alt	178921
chr19_GL000209v2_alt	177381
chr11_KI270830v1_alt	177092
chr9_KI270719v1_random	176845
chrUn_GL000216v2	176608
chr22_KI270928v1_alt	176103
chr1_KI270712v1_random	176043
chr6_KI270800v1_alt	175808
chr1_KI270706v1_random	175055
chr2_KI270776v1_alt	174166
chr18_KI270912v1_alt	174061
chr3_KI270777v1_alt	173649
chr5_GL383531v1_alt	173459
chr3_JH636055v2_alt	173151
chr14_KI270725v1_random	172810
chr5_KI270796v1_alt	172708
chr9_GL383541v1_alt	171286
chr19_KI270885v1_alt	171027
chr19_KI270919v1_alt	170701
chr19_KI270889v1_alt	170698
chr19_KI270891v1_alt	170680
chr19_KI270915v1_alt	170665
chr19_KI270933v1_alt	170537
chr19_KI270883v1_alt	170399
chr19_GL383575v2_alt	170222
chr19_KI270931v1_alt	170148
chr12_GL383550v2_alt	169178
chr13_KI270841v1_alt	169134
chrUn_KI270744v1	168472
chr18_KI270863v1_alt	167999
chr18_GL383569v1_alt	167950
chr12_GL877875v1_alt	167313
chr21_KI270874v1_alt	166743
chr3_KI270924v1_alt	166540
chr1_KI270761v1_alt	165834
chr3_KI270937v1_alt	165607
chr22_KI270734v1_random	165050
chr18_GL383570v1_alt	164789
chr5_KI270794v1_alt	164558
chr4_GL383527v1_alt	164536
chrUn_GL000213v1	164239
chr3_KI270936v1_alt	164170
chr3_KI270934v1_alt	163458
chr9_GL383539v1_alt	162988
chr3_KI270895v1_alt	162896
chr22_GL383582v2_alt	162811
chr3_KI270782v1_alt	162429
chr1_KI270892v1_alt	162212
chrUn_GL000220v1	161802
chr2_KI270767v1_alt	161578
chr2_KI270715v1_random	161471
chr2_KI270893v1_alt	161218
chrUn_GL000218v1	161147
chr18_GL383572v1_alt	159547
chr8_KI270817v1_alt	158983
chr4_KI270788v1_alt	158965
chrUn_KI270749v1	158759
chr7_KI270806v1_alt	158166
chr7_KI270804v1_alt	157952
chr18_KI270911v1_alt	157710
chrUn_KI270741v1	157432
chr17_KI270910v1_alt	157099
chr19_KI270884v1_alt	157053
chr19_GL383574v1_alt	155864
chr19_KI270888v1_alt	155532
chr3_GL000221v1_random	155397
chr11_GL383547v1_alt	154407
chr2_KI270716v1_random	153799
chr12_GL383553v2_alt	152874
chr6_KI270799v1_alt	152148
chr22_KI270731v1_random	150754
chrUn_KI270751v1	150742
chrUn_KI270750v1	148850
chr8_KI270818v1_alt	145606
chrX_KI270881v1_alt	144206
chr21_KI270873v1_alt	143900
chr2_GL383521v1_alt	143390
chr8_KI270814v1_alt	141812
chr12_GL383552v1_alt	138655
chrUn_KI270519v1	138126
chr2_KI270775v1_alt	138019
chr17_KI270907v1_alt	137721
chrUn_GL000214v1	137718
chr8_KI270901v1_alt	136959
chr2_KI270770v1_alt	136240
chr16_KI270854v1_alt	134193
chr8_KI270819v1_alt	133535
chr17_GL383564v2_alt	133151
chr2_KI270772v1_alt	133041
chr8_KI270815v1_alt	132244
chr5_KI270795v1_alt	131892
chr5_KI270898v1_alt	130957
chr20_GL383577v2_alt	128386
chr1_KI270708v1_random	127682
chr7_KI270807v1_alt	126434
chr5_KI270793v1_alt	126136
chr6_GL383533v1_alt	124736
chr2_GL383522v1_alt	123821
chr19_KI270918v1_alt	123111
chr12_GL383549v1_alt	120804
chr2_KI270769v1_alt	120616
chr4_KI270785v1_alt	119912
chr12_KI270834v1_alt	119498
chr7_GL383534v2_alt	119183
chr20_KI270869v1_alt	118774
chr21_GL383581v2_alt	116689
chr3_KI270781v1_alt	113034
chr17_KI270730v1_random	112551
chrUn_KI270438v1	112505
chr4_KI270787v1_alt	111943
chr18_KI270864v1_alt	111737
chr2_KI270771v1_alt	110395
chr1_GL383519v1_alt	110268
chr2_KI270768v1_alt	110099
chr1_KI270760v1_alt	109528
chr3_KI270783v1_alt	109187
chr17_KI270859v1_alt	108763
chr11_KI270902v1_alt	106711
chr18_GL383568v1_alt	104552
chr22_KI270737v1_random	103838
chr13_KI270843v1_alt	103832
chr22_KI270877v1_alt	101331
chr5_GL383530v1_alt	101241
chr11_KI270721v1_random	100316
chr22_KI270738v1_random	99375
chr22_GL383583v2_alt	96924
chr2_GL582966v2_alt	96131
chrUn_KI270748v1	93321
chrUn_KI270435v1	92983
chr5_GL000208v1_random	92689
chrUn_KI270538v1	91309
chr17_GL383566v1_alt	90219
chr16_GL383557v1_alt	89672
chr17_JH159148v1_alt	88070
chr5_GL383532v1_alt	82728
chr21_KI270872v1_alt	82692
chrUn_KI270756v1	79590
chr6_KI270758v1_alt	76752
chr12_KI270833v1_alt	76061
chr6_KI270802v1_alt	75005
chr21_GL383580v2_alt	74653
chr22_KB663609v1_alt	74013
chr22_KI270739v1_random	73985
chr9_GL383540v1_alt	71551
chrUn_KI270757v1	71251
chr2_KI270773v1_alt	70887
chr17_JH159147v1_alt	70345
chr11_KI270827v1_alt	67707
chr1_KI270709v1_random	66860
chrUn_KI270746v1	66486
chr16_KI270856v1_alt	63982
chr21_GL383578v2_alt	63917
chrUn_KI270753v1	62944
chr19_KI270868v1_alt	61734
chr9_GL383542v1_alt	60032
chr20_KI270871v1_alt	58661
chr12_KI270836v1_alt	56134
chr19_KI270865v1_alt	52969
chr1_KI270764v1_alt	50258
chrUn_KI270589v1	44474
chr14_KI270726v1_random	43739
chr19_KI270866v1_alt	43156
chr22_KI270735v1_random	42811
chr1_KI270711v1_random	42210
chrUn_KI270745v1	41891
chr1_KI270714v1_random	41717
chr22_KI270732v1_random	41543
chr1_KI270713v1_random	40745
chrUn_KI270754v1	40191
chr1_KI270710v1_random	40176
chr12_KI270837v1_alt	40090
chr9_KI270717v1_random	40062
chr14_KI270724v1_random	39555
chr9_KI270720v1_random	39050
chr14_KI270723v1_random	38115
chr9_KI270718v1_random	38054
chrUn_KI270317v1	37690
chr13_KI270842v1_alt	37287
chrY_KI270740v1_random	37240
chrUn_KI270755v1	36723
chr8_KI270820v1_alt	36640
chr1_KI270707v1_random	32032
chrUn_KI270579v1	31033
chrUn_KI270752v1	27745
chrUn_KI270512v1	22689
chrUn_KI270322v1	21476
chrM	16569
chrUn_GL000226v1	15008
chrUn_KI270311v1	12399
chrUn_KI270366v1	8320
chrUn_KI270511v1	8127
chrUn_KI270448v1	7992
chrUn_KI270521v1	7642
chrUn_KI270581v1	7046
chrUn_KI270582v1	6504
chrUn_KI270515v1	6361
chrUn_KI270588v1	6158
chrUn_KI270591v1	5796
chrUn_KI270522v1	5674
chrUn_KI270507v1	5353
chrUn_KI270590v1	4685
chrUn_KI270584v1	4513
chrUn_KI270320v1	4416
chrUn_KI270382v1	4215
chrUn_KI270468v1	4055
chrUn_KI270467v1	3920
chrUn_KI270362v1	3530
chrUn_KI270517v1	3253
chrUn_KI270593v1	3041
chrUn_KI270528v1	2983
chrUn_KI270587v1	2969
chrUn_KI270364v1	2855
chrUn_KI270371v1	2805
chrUn_KI270333v1	2699
chrUn_KI270374v1	2656
chrUn_KI270411v1	2646
chrUn_KI270414v1	2489
chrUn_KI270510v1	2415
chrUn_KI270390v1	2387
chrUn_KI270375v1	2378
chrUn_KI270420v1	2321
chrUn_KI270509v1	2318
chrUn_KI270315v1	2276
chrUn_KI270302v1	2274
chrUn_KI270518v1	2186
chrUn_KI270530v1	2168
chrUn_KI270304v1	2165
chrUn_KI270418v1	2145
chrUn_KI270424v1	2140
chrUn_KI270417v1	2043
chrUn_KI270508v1	1951
chrUn_KI270303v1	1942
chrUn_KI270381v1	1930
chrUn_KI270529v1	1899
chrUn_KI270425v1	1884
chrUn_KI270396v1	1880
chrUn_KI270363v1	1803
chrUn_KI270386v1	1788
chrUn_KI270465v1	1774
chrUn_KI270383v1	1750
chrUn_KI270384v1	1658
chrUn_KI270330v1	1652
chrUn_KI270372v1	1650
chrUn_KI270548v1	1599
chrUn_KI270580v1	1553
chrUn_KI270387v1	1537
chrUn_KI270391v1	1484
chrUn_KI270305v1	1472
chrUn_KI270373v1	1451
chrUn_KI270422v1	1445
chrUn_KI270316v1	1444
chrUn_KI270338v1	1428
chrUn_KI270340v1	1428
chrUn_KI270583v1	1400
chrUn_KI270334v1	1368
chrUn_KI270429v1	1361
chrUn_KI270393v1	1308
chrUn_KI270516v1	1300
chrUn_KI270389v1	1298
chrUn_KI270466v1	1233
chrUn_KI270388v1	1216
chrUn_KI270544v1	1202
chrUn_KI270310v1	1201
chrUn_KI270412v1	1179
chrUn_KI270395v1	1143
chrUn_KI270376v1	1136
chrUn_KI270337v1	1121
chrUn_KI270335v1	1048
chrUn_KI270378v1	1048
chrUn_KI270379v1	1045
chrUn_KI270329v1	1040
chrUn_KI270419v1	1029
chrUn_KI270336v1	1026
chrUn_KI270312v1	998
chrUn_KI270539v1	993
chrUn_KI270385v1	990
chrUn_KI270423v1	981
chrUn_KI270392v1	971
chrUn_KI270394v1	970
