# Supplementary material for: Robust chromatin state annotation
Source: Genome Res. 2024 Mar;34(3):469–83. doi: 10.1101/gr.278343.123 (PMC11067878; doi:10.1101/gr.278343.123)
Supplement: Supplement 1 [file Supplemental_Code.zip › SAGAconf-main/src/README.md]

# Source

This directory contains all of the main codes that underly the functionality of SAGAconf. The code for all core functions are 
here, including modules for reproducibility analysis, data summary, result integration, length distribution analysis, cluster 
matching, concatenation, interpretation, pipeline management, boundary analysis, granularity analysis, in-depth analysis, and 
visualization.
