# Supplementary material for: Robust chromatin state annotation
Source: Genome Res. 2024 Mar;34(3):469–83. doi: 10.1101/gr.278343.123 (PMC11067878; doi:10.1101/gr.278343.123)
Supplement: Supplement 1 [file Supplemental_Code.zip › SAGAconf-main/src/biovalidation/parsed_genecode_data_hg38_release42.csv]

	chr	start	end	strand	gene_id	gene_type	gene_name
0	chr1	65419	71585	+	ENSG00000186092.7	protein_coding	OR4F5
1	chr1	450740	451678	-	ENSG00000284733.2	protein_coding	OR4F29
2	chr1	685716	686654	-	ENSG00000284662.2	protein_coding	OR4F16
3	chr1	923923	944575	+	ENSG00000187634.13	protein_coding	SAMD11
4	chr1	944203	959309	-	ENSG00000188976.11	protein_coding	NOC2L
5	chr1	960584	965719	+	ENSG00000187961.15	protein_coding	KLHL17
6	chr1	966482	975865	+	ENSG00000187583.11	protein_coding	PLEKHN1
7	chr1	975198	982117	-	ENSG00000187642.10	protein_coding	PERM1
8	chr1	998962	1000172	-	ENSG00000188290.11	protein_coding	HES4
9	chr1	1001138	1014540	+	ENSG00000187608.10	protein_coding	ISG15
10	chr1	1020120	1056118	+	ENSG00000188157.15	protein_coding	AGRN
11	chr1	1070967	1074306	-	ENSG00000237330.3	protein_coding	RNF223
12	chr1	1081818	1116361	-	ENSG00000131591.18	protein_coding	C1orf159
13	chr1	1173880	1197936	+	ENSG00000162571.14	protein_coding	TTLL10
14	chr1	1203508	1206592	-	ENSG00000186891.14	protein_coding	TNFRSF18
15	chr1	1211326	1214153	-	ENSG00000186827.12	protein_coding	TNFRSF4
16	chr1	1216931	1232031	-	ENSG00000078808.20	protein_coding	SDF4
17	chr1	1232237	1235041	+	ENSG00000176022.7	protein_coding	B3GALT6
18	chr1	1242446	1246722	-	ENSG00000184163.3	protein_coding	C1QTNF12
19	chr1	1253909	1273864	-	ENSG00000160087.21	protein_coding	UBE2J2
20	chr1	1280436	1292029	+	ENSG00000162572.21	protein_coding	SCNN1D
21	chr1	1292390	1309609	-	ENSG00000131584.19	protein_coding	ACAP3
22	chr1	1308597	1311677	+	ENSG00000169972.12	protein_coding	PUSL1
23	chr1	1311585	1324687	-	ENSG00000127054.22	protein_coding	INTS11
24	chr1	1324756	1328896	+	ENSG00000224051.7	protein_coding	CPTP
25	chr1	1331280	1335314	+	ENSG00000169962.5	protein_coding	TAS1R3
26	chr1	1335276	1349418	-	ENSG00000107404.21	protein_coding	DVL1
27	chr1	1352689	1361777	-	ENSG00000162576.17	protein_coding	MXRA8
28	chr1	1373730	1375207	-	ENSG00000175756.14	protein_coding	AURKAIP1
29	chr1	1385711	1399335	-	ENSG00000221978.13	protein_coding	CCNL2
30	chr1	1401909	1407293	-	ENSG00000242485.6	protein_coding	MRPL20
31	chr1	1418420	1421769	-	ENSG00000235098.9	protein_coding	ANKRD65
32	chr1	1425871	1430255	+	ENSG00000205116.4	protein_coding	TMEM88B
33	chr1	1434861	1442882	+	ENSG00000179403.12	protein_coding	VWA1
34	chr1	1449689	1470163	+	ENSG00000215915.10	protein_coding	ATAD3C
35	chr1	1471765	1497848	+	ENSG00000160072.20	protein_coding	ATAD3B
36	chr1	1512162	1534685	+	ENSG00000197785.14	protein_coding	ATAD3A
37	chr1	1534778	1540624	-	ENSG00000205090.9	protein_coding	TMEM240
38	chr1	1541673	1574863	-	ENSG00000160075.12	protein_coding	SSU72
39	chr1	1598012	1600135	-	ENSG00000228594.4	protein_coding	FNDC10
40	chr1	1615454	1630605	+	ENSG00000197530.13	protein_coding	MIB2
41	chr1	1632163	1635263	+	ENSG00000189409.14	protein_coding	MMP23B
42	chr1	1635225	1659012	-	ENSG00000248333.9	protein_coding	CDK11B
43	chr1	1659529	1692795	-	ENSG00000189339.12	protein_coding	SLC35E2B
44	chr1	1702379	1724357	-	ENSG00000008128.23	protein_coding	CDK11A
45	chr1	1751232	1780457	-	ENSG00000008130.15	protein_coding	NADK
46	chr1	1785285	1892292	-	ENSG00000078369.19	protein_coding	GNB1
47	chr1	1915108	1917296	+	ENSG00000169885.10	protein_coding	CALML6
48	chr1	1917590	1919279	-	ENSG00000178821.13	protein_coding	TMEM52
49	chr1	1921951	2003837	-	ENSG00000142609.20	protein_coding	CFAP74
50	chr1	2019329	2030758	+	ENSG00000187730.9	protein_coding	GABRD
51	chr1	2050411	2185395	+	ENSG00000067606.17	protein_coding	PRKCZ
52	chr1	2184461	2212720	-	ENSG00000162585.17	protein_coding	FAAP20
53	chr1	2227388	2310213	+	ENSG00000157933.11	protein_coding	SKI
54	chr1	2321253	2391707	-	ENSG00000116151.14	protein_coding	MORN1
55	chr1	2391775	2405442	+	ENSG00000157916.20	protein_coding	RER1
56	chr1	2403964	2413797	-	ENSG00000157911.11	protein_coding	PEX10
57	chr1	2425980	2505532	+	ENSG00000149527.18	protein_coding	PLCH2
58	chr1	2508537	2526597	-	ENSG00000157881.16	protein_coding	PANK4
59	chr1	2528745	2530263	-	ENSG00000197921.6	protein_coding	HES5
60	chr1	2555639	2565382	+	ENSG00000157873.18	protein_coding	TNFRSF14
61	chr1	2586491	2591469	+	ENSG00000157870.17	protein_coding	PRXL2B
62	chr1	2590639	2633016	-	ENSG00000142606.16	protein_coding	MMEL1
63	chr1	2636986	2801693	-	ENSG00000215912.13	protein_coding	TTC34
64	chr1	3021467	3022903	+	ENSG00000169717.7	protein_coding	ACTRT2
65	chr1	3069168	3438621	+	ENSG00000142611.17	protein_coding	PRDM16
66	chr1	3454665	3481113	+	ENSG00000130762.15	protein_coding	ARHGEF16
67	chr1	3487951	3611508	-	ENSG00000162591.17	protein_coding	MEGF6
68	chr1	3625015	3630127	+	ENSG00000158109.15	protein_coding	TPRG1L
69	chr1	3630767	3652761	-	ENSG00000116213.16	protein_coding	WRAP73
70	chr1	3652516	3736201	+	ENSG00000078900.15	protein_coding	TP73
71	chr1	3746460	3771645	+	ENSG00000162592.10	protein_coding	CCDC27
72	chr1	3772749	3775982	+	ENSG00000235169.11	protein_coding	SMIM1
73	chr1	3778559	3796498	-	ENSG00000130764.10	protein_coding	LRRC47
74	chr1	3812086	3857396	-	ENSG00000116198.14	protein_coding	CEP104
75	chr1	3857267	3885429	+	ENSG00000169598.17	protein_coding	DFFB
76	chr1	3889125	3900293	-	ENSG00000198912.12	protein_coding	C1orf174
77	chr1	4654609	4792534	+	ENSG00000196581.11	protein_coding	AJAP1
78	chr1	5862811	5992473	-	ENSG00000131697.18	protein_coding	NPHP4
79	chr1	5990927	6101193	+	ENSG00000069424.16	protein_coding	KCNAB2
80	chr1	6101787	6180321	-	ENSG00000116254.18	protein_coding	CHD5
81	chr1	6159430	6197757	-	ENSG00000285629.1	protein_coding	ENSG00000285629
82	chr1	6185020	6209389	-	ENSG00000116251.11	protein_coding	RPL22
83	chr1	6205475	6221299	+	ENSG00000158286.13	protein_coding	RNF207
84	chr1	6221193	6235972	-	ENSG00000116237.16	protein_coding	ICMT
85	chr1	6244179	6245578	+	ENSG00000173673.8	protein_coding	HES3
86	chr1	6247353	6261098	-	ENSG00000158292.7	protein_coding	GPR153
87	chr1	6264269	6393767	-	ENSG00000097021.20	protein_coding	ACOT7
88	chr1	6412418	6424670	-	ENSG00000069812.11	protein_coding	HES2
89	chr1	6424776	6461367	+	ENSG00000187017.18	protein_coding	ESPN
90	chr1	6460786	6466175	-	ENSG00000215788.11	protein_coding	TNFRSF25
91	chr1	6467122	6520074	-	ENSG00000171680.23	protein_coding	PLEKHG5
92	chr1	6521347	6554513	-	ENSG00000162408.11	protein_coding	NOL9
93	chr1	6555307	6579755	+	ENSG00000173662.21	protein_coding	TAS1R1
94	chr1	6579994	6589280	+	ENSG00000204859.13	protein_coding	ZBTB48
95	chr1	6590724	6614607	-	ENSG00000162413.17	protein_coding	KLHL21
96	chr1	6613731	6624030	+	ENSG00000116273.6	protein_coding	PHF13
97	chr1	6624868	6635586	+	ENSG00000041988.16	protein_coding	THAP3
98	chr1	6634168	6701924	-	ENSG00000007923.17	protein_coding	DNAJC11
99	chr1	6785454	7769706	+	ENSG00000171735.20	protein_coding	CAMTA1
100	chr1	7771296	7781432	+	ENSG00000049245.13	protein_coding	VAMP3
101	chr1	7784291	7845177	+	ENSG00000049246.15	protein_coding	PER3
102	chr1	7843083	7853512	-	ENSG00000049247.14	protein_coding	UTS2
103	chr1	7915871	7943165	-	ENSG00000049249.10	protein_coding	TNFRSF9
104	chr1	7954291	7985505	+	ENSG00000116288.13	protein_coding	PARK7
105	chr1	8004404	8026309	-	ENSG00000116285.13	protein_coding	ERRFI1
106	chr1	8318114	8344167	+	ENSG00000162426.16	protein_coding	SLC45A1
107	chr1	8352397	8848921	-	ENSG00000142599.20	protein_coding	RERE
108	chr1	8861000	8879190	-	ENSG00000074800.16	protein_coding	ENO1
109	chr1	8945867	8975092	+	ENSG00000131686.15	protein_coding	CA6
110	chr1	9002973	9026423	-	ENSG00000197241.4	protein_coding	SLC2A7
111	chr1	9035106	9088478	-	ENSG00000142583.18	protein_coding	SLC2A5
112	chr1	9100305	9129102	-	ENSG00000180758.12	protein_coding	GPR157
113	chr1	9234774	9271337	+	ENSG00000049239.13	protein_coding	H6PD
114	chr1	9292894	9369532	+	ENSG00000171621.14	protein_coding	SPSB1
115	chr1	9539465	9585173	+	ENSG00000171612.7	protein_coding	SLC25A33
116	chr1	9588911	9614877	+	ENSG00000188807.13	protein_coding	TMEM201
117	chr1	9629889	9729114	+	ENSG00000171608.18	protein_coding	PIK3CD
118	chr1	9728926	9823984	-	ENSG00000171603.18	protein_coding	CLSTN1
119	chr1	9848276	9910336	-	ENSG00000178585.15	protein_coding	CTNNBIP1
120	chr1	9922113	9943407	-	ENSG00000162441.12	protein_coding	LZIC
121	chr1	9943428	9985501	+	ENSG00000173614.14	protein_coding	NMNAT1
122	chr1	9997206	10016021	+	ENSG00000162444.12	protein_coding	RBP7
123	chr1	10032832	10181239	+	ENSG00000130939.20	protein_coding	UBE4B
124	chr1	10210570	10381603	+	ENSG00000054523.20	protein_coding	KIF1B
125	chr1	10398592	10420511	+	ENSG00000142657.21	protein_coding	PGD
126	chr1	10430102	10452153	+	ENSG00000251503.8	protein_coding	CENPS-CORT
127	chr1	10430433	10442808	+	ENSG00000175279.22	protein_coding	CENPS
128	chr1	10450031	10451998	+	ENSG00000241563.4	protein_coding	CORT
129	chr1	10456522	10472529	-	ENSG00000160049.12	protein_coding	DFFA
130	chr1	10472288	10630758	+	ENSG00000142655.13	protein_coding	PEX14
131	chr1	10636604	10796650	-	ENSG00000130940.15	protein_coding	CASZ1
132	chr1	10946471	10982076	-	ENSG00000175262.15	protein_coding	C1orf127
133	chr1	11012344	11030528	+	ENSG00000120948.19	protein_coding	TARDBP
134	chr1	11022009	11047239	-	ENSG00000009724.18	protein_coding	MASP2
135	chr1	11054584	11060020	-	ENSG00000116649.10	protein_coding	SRM
136	chr1	11066618	11099869	-	ENSG00000171824.14	protein_coding	EXOSC10
137	chr1	11106535	11262556	-	ENSG00000198793.14	protein_coding	MTOR
138	chr1	11189355	11195981	+	ENSG00000171819.5	protein_coding	ANGPTL7
139	chr1	11273198	11296049	+	ENSG00000120942.14	protein_coding	UBIAD1
140	chr1	11479155	11537551	+	ENSG00000204624.8	protein_coding	DISP3
141	chr1	11637018	11655785	-	ENSG00000116661.11	protein_coding	FBXO2
142	chr1	11654375	11663327	+	ENSG00000132879.14	protein_coding	FBXO44
143	chr1	11658918	11691811	-	ENSG00000116670.16	protein_coding	MAD2L2
144	chr1	11664200	11674354	+	ENSG00000116663.11	protein_coding	FBXO6
145	chr1	11691710	11725857	+	ENSG00000162490.7	protein_coding	DRAXIN
146	chr1	11736084	11754802	+	ENSG00000177674.16	protein_coding	AGTRAP
147	chr1	11761787	11789585	+	ENSG00000215910.8	protein_coding	C1orf167
148	chr1	11785723	11806455	-	ENSG00000177000.13	protein_coding	MTHFR
149	chr1	11806096	11848079	+	ENSG00000011021.23	protein_coding	CLCN6
150	chr1	11845709	11848345	-	ENSG00000175206.11	protein_coding	NPPA
151	chr1	11857464	11858945	-	ENSG00000120937.9	protein_coding	NPPB
152	chr1	11919591	11926428	-	ENSG00000116685.16	protein_coding	KIAA2013
153	chr1	11934205	11975538	+	ENSG00000083444.17	protein_coding	PLOD1
154	chr1	11980181	12015211	+	ENSG00000116688.18	protein_coding	MFN2
155	chr1	12019466	12032045	+	ENSG00000116691.11	protein_coding	MIIP
156	chr1	12063303	12144207	+	ENSG00000120949.15	protein_coding	TNFRSF8
157	chr1	12166991	12209228	+	ENSG00000028137.19	protein_coding	TNFRSF1B
158	chr1	12230030	12512047	+	ENSG00000048707.15	protein_coding	VPS13D
159	chr1	12567910	12618210	-	ENSG00000162496.9	protein_coding	DHRS3
160	chr1	12644085	12667076	+	ENSG00000204518.3	protein_coding	AADACL4
161	chr1	12716110	12728760	+	ENSG00000188984.12	protein_coding	AADACL3
162	chr1	12746200	12763699	+	ENSG00000157330.10	protein_coding	CFAP107
163	chr1	12773738	12777906	+	ENSG00000116726.5	protein_coding	PRAMEF12
164	chr1	12791397	12796628	+	ENSG00000116721.9	protein_coding	PRAMEF1
165	chr1	12824605	12831410	-	ENSG00000239810.3	protein_coding	PRAMEF11
166	chr1	12847377	12848720	-	ENSG00000179172.10	protein_coding	HNRNPCL1
167	chr1	12857086	12861909	+	ENSG00000120952.4	protein_coding	PRAMEF2
168	chr1	12879212	12886201	-	ENSG00000243073.4	protein_coding	PRAMEF4
169	chr1	12892896	12898270	-	ENSG00000187545.5	protein_coding	PRAMEF10
170	chr1	12916610	12920751	+	ENSG00000204510.6	protein_coding	PRAMEF7
171	chr1	12938472	12947580	-	ENSG00000232423.6	protein_coding	PRAMEF6
172	chr1	13049476	13056575	-	ENSG00000274764.6	protein_coding	PRAMEF27
173	chr1	13060769	13062878	+	ENSG00000277058.3	protein_coding	HNRNPCL3
174	chr1	13068677	13077884	+	ENSG00000229571.7	protein_coding	PRAMEF25
175	chr1	13115488	13116854	-	ENSG00000275774.3	protein_coding	HNRNPCL2
176	chr1	13148905	13158116	-	ENSG00000280267.6	protein_coding	PRAMEF26
177	chr1	13163914	13165631	-	ENSG00000179412.11	protein_coding	HNRNPCL4
178	chr1	13171848	13179459	+	ENSG00000204505.5	protein_coding	PRAMEF9
179	chr1	13196188	13201409	-	ENSG00000279169.3	protein_coding	PRAMEF13
180	chr1	13222695	13226154	-	ENSG00000279804.3	protein_coding	PRAMEF18
181	chr1	13254198	13263435	+	ENSG00000270601.5	protein_coding	PRAMEF5
182	chr1	13281304	13285137	-	ENSG00000182330.11	protein_coding	PRAMEF8
183	chr1	13303539	13308907	+	ENSG00000237700.2	protein_coding	PRAMEF33
184	chr1	13315581	13322598	+	ENSG00000204501.7	protein_coding	PRAMEF15
185	chr1	13341892	13347134	-	ENSG00000204481.8	protein_coding	PRAMEF14
186	chr1	13368431	13371947	-	ENSG00000204480.9	protein_coding	PRAMEF19
187	chr1	13389632	13392629	+	ENSG00000204479.4	protein_coding	PRAMEF17
188	chr1	13410450	13421328	+	ENSG00000204478.11	protein_coding	PRAMEF20
189	chr1	13474973	13514003	-	ENSG00000162494.6	protein_coding	LRRC38
190	chr1	13583465	13617957	+	ENSG00000162493.17	protein_coding	PDPN
191	chr1	13700188	13825079	+	ENSG00000116731.23	protein_coding	PRDM2
192	chr1	13892792	15118043	+	ENSG00000189337.17	protein_coding	KAZN
193	chr1	15152532	15220478	+	ENSG00000171729.14	protein_coding	TMEM51
194	chr1	15236521	15400283	+	ENSG00000142621.21	protein_coding	FHAD1
195	chr1	15409888	15430339	+	ENSG00000142634.13	protein_coding	EFHD2
196	chr1	15438442	15449242	+	ENSG00000162438.12	protein_coding	CTRC
197	chr1	15456728	15472091	+	ENSG00000142615.8	protein_coding	CELA2A
198	chr1	15465909	15491395	+	ENSG00000215704.10	protein_coding	CELA2B
199	chr1	15490832	15526534	-	ENSG00000132906.18	protein_coding	CASP9
200	chr1	15526813	15592379	+	ENSG00000116138.13	protein_coding	DNAJC16
201	chr1	15571699	15585051	-	ENSG00000116771.6	protein_coding	AGMAT
202	chr1	15617458	15669044	+	ENSG00000197312.12	protein_coding	DDI2
203	chr1	15659713	15662033	+	ENSG00000215695.2	protein_coding	RSC1A1
204	chr1	15684320	15734769	+	ENSG00000116786.13	protein_coding	PLEKHM2
205	chr1	15736258	15741392	+	ENSG00000162461.8	protein_coding	SLC25A34
206	chr1	15742499	15747982	+	ENSG00000162460.7	protein_coding	TMEM82
207	chr1	15756607	15786594	+	ENSG00000162458.13	protein_coding	FBLIM1
208	chr1	15807169	15809348	-	ENSG00000233954.7	protein_coding	UQCRHL
209	chr1	15836095	15940456	+	ENSG00000065526.13	protein_coding	SPEN
210	chr1	15941869	15976132	-	ENSG00000116809.12	protein_coding	ZBTB17
211	chr1	16004236	16008807	+	ENSG00000183888.4	protein_coding	SRARP
212	chr1	16014028	16019594	-	ENSG00000173641.18	protein_coding	HSPB7
213	chr1	16018875	16034050	+	ENSG00000186510.12	protein_coding	CLCNKA
214	chr1	16040252	16057311	+	ENSG00000184908.20	protein_coding	CLCNKB
215	chr1	16057769	16073651	-	ENSG00000185519.9	protein_coding	FAM131C
216	chr1	16124337	16156069	-	ENSG00000142627.13	protein_coding	EPHA2
217	chr1	16197854	16212652	-	ENSG00000142632.17	protein_coding	ARHGEF19
218	chr1	16231692	16237183	-	ENSG00000132881.12	protein_coding	CPLANE2
219	chr1	16246840	16352480	-	ENSG00000037637.11	protein_coding	FBXO42
220	chr1	16352575	16398145	+	ENSG00000055070.17	protein_coding	SZRD1
221	chr1	16387117	16437424	-	ENSG00000187144.11	protein_coding	SPATA21
222	chr1	16440721	16460078	+	ENSG00000157191.20	protein_coding	NECAP2
223	chr1	16562319	16613562	-	ENSG00000219481.11	protein_coding	NBPF1
224	chr1	16740273	16972964	+	ENSG00000058453.17	protein_coding	CROCC
225	chr1	16974502	16980632	-	ENSG00000117122.14	protein_coding	MFAP2
226	chr1	16985958	17011928	-	ENSG00000159363.19	protein_coding	ATP13A2
227	chr1	17005068	17011757	-	ENSG00000288636.1	protein_coding	ENSG00000288636
228	chr1	17018722	17054032	-	ENSG00000117118.10	protein_coding	SDHB
229	chr1	17066761	17119451	-	ENSG00000117115.13	protein_coding	PADI2
230	chr1	17205128	17246007	+	ENSG00000142623.11	protein_coding	PADI1
231	chr1	17249098	17284233	+	ENSG00000142619.4	protein_coding	PADI3
232	chr1	17308195	17364004	+	ENSG00000159339.13	protein_coding	PADI4
233	chr1	17372196	17401699	+	ENSG00000276747.1	protein_coding	PADI6
234	chr1	17406760	17439677	-	ENSG00000179051.14	protein_coding	RCC2
235	chr1	17539698	17697874	+	ENSG00000074964.17	protein_coding	ARHGEF10L
236	chr1	17755333	17827063	+	ENSG00000117148.8	protein_coding	ACTL8
237	chr1	18107798	18378483	+	ENSG00000117154.12	protein_coding	IGSF21
238	chr1	18480930	18485974	+	ENSG00000179023.9	protein_coding	KLHDC7A
239	chr1	18630846	18748866	+	ENSG00000009709.12	protein_coding	PAX7
240	chr1	18839599	18859660	-	ENSG00000179002.6	protein_coding	TAS1R2
241	chr1	18871430	18902724	-	ENSG00000159423.17	protein_coding	ALDH4A1
242	chr1	18904280	18956676	-	ENSG00000169991.11	protein_coding	IFFO2
243	chr1	19074510	19210266	-	ENSG00000127481.15	protein_coding	UBR4
244	chr1	19215660	19251552	-	ENSG00000127463.16	protein_coding	EMC1
245	chr1	19251805	19260128	+	ENSG00000053372.5	protein_coding	MRTO4
246	chr1	19265982	19274194	-	ENSG00000211454.16	protein_coding	AKR7L
247	chr1	19282573	19288770	-	ENSG00000162482.5	protein_coding	AKR7A3
248	chr1	19303965	19312144	-	ENSG00000053371.13	protein_coding	AKR7A2
249	chr1	19312326	19329300	+	ENSG00000040487.13	protein_coding	SLC66A1
250	chr1	19338775	19485539	-	ENSG00000077549.19	protein_coding	CAPZB
251	chr1	19484403	19629821	+	ENSG00000173436.15	protein_coding	MICOS10
252	chr1	19596979	19658456	+	ENSG00000158747.15	protein_coding	NBL1
253	chr1	19597067	19656927	+	ENSG00000270136.6	protein_coding	MICOS10-NBL1
254	chr1	19664875	19680966	+	ENSG00000158748.4	protein_coding	HTR6
255	chr1	19682240	19799945	-	ENSG00000162542.14	protein_coding	TMCO4
256	chr1	19814029	19815283	-	ENSG00000178828.7	protein_coding	RNF186
257	chr1	19882395	19912945	+	ENSG00000169914.6	protein_coding	OTUD3
258	chr1	19920009	19923617	-	ENSG00000188784.4	protein_coding	PLA2G2E
259	chr1	19975431	19980416	-	ENSG00000188257.12	protein_coding	PLA2G2A
260	chr1	20028179	20091911	+	ENSG00000127472.11	protein_coding	PLA2G5
261	chr1	20111939	20119566	-	ENSG00000117215.15	protein_coding	PLA2G2D
262	chr1	20139323	20150381	+	ENSG00000158786.5	protein_coding	PLA2G2F
263	chr1	20161253	20186518	-	ENSG00000187980.7	protein_coding	PLA2G2C
264	chr1	20186096	20196050	+	ENSG00000162543.6	protein_coding	UBXN10
265	chr1	20290875	20359518	+	ENSG00000158816.16	protein_coding	VWA5B1
266	chr1	20482391	20486210	-	ENSG00000162545.6	protein_coding	CAMK2N1
267	chr1	20499448	20508151	-	ENSG00000090432.7	protein_coding	MUL1
268	chr1	20552573	20555020	+	ENSG00000183114.8	protein_coding	FAM43B
269	chr1	20589086	20618903	+	ENSG00000158825.6	protein_coding	CDA
270	chr1	20633458	20651511	+	ENSG00000158828.8	protein_coding	PINK1
271	chr1	20651767	20661544	-	ENSG00000244038.11	protein_coding	DDOST
272	chr1	20664014	20718017	-	ENSG00000117245.13	protein_coding	KIF17
273	chr1	20719731	20732837	-	ENSG00000189410.12	protein_coding	SH2D5
274	chr1	20740266	20787323	-	ENSG00000127483.19	protein_coding	HP1BP3
275	chr1	20806292	21177285	-	ENSG00000075151.24	protein_coding	EIF4G3
276	chr1	21217247	21345572	-	ENSG00000117298.16	protein_coding	ECE1
277	chr1	21440128	21485005	+	ENSG00000142794.19	protein_coding	NBPF3
278	chr1	21509397	21578410	+	ENSG00000162551.14	protein_coding	ALPL
279	chr1	21547404	21554002	+	ENSG00000289715.1	protein_coding	ENSG00000289715
280	chr1	21596221	21669357	-	ENSG00000076864.21	protein_coding	RAP1GAP
281	chr1	21678298	21783606	-	ENSG00000090686.16	protein_coding	USP48
282	chr1	21812265	21825225	+	ENSG00000187942.12	protein_coding	LDLRAD2
283	chr1	21822244	21937310	-	ENSG00000142798.20	protein_coding	HSPG2
284	chr1	21977022	21998642	+	ENSG00000219073.8	protein_coding	CELA3B
285	chr1	22001657	22012542	+	ENSG00000142789.20	protein_coding	CELA3A
286	chr1	22025142	22092943	+	ENSG00000289694.1	protein_coding	ENSG00000289694
287	chr1	22052627	22101360	+	ENSG00000070831.18	protein_coding	CDC42
288	chr1	22117313	22143969	-	ENSG00000162552.15	protein_coding	WNT4
289	chr1	22428838	22531157	+	ENSG00000184677.18	protein_coding	ZBTB40
290	chr1	22563489	22603595	+	ENSG00000070886.12	protein_coding	EPHA8
291	chr1	22635077	22639678	+	ENSG00000173372.18	protein_coding	C1QA
292	chr1	22636506	22644067	+	ENSG00000289692.1	protein_coding	ENSG00000289692
293	chr1	22643014	22648110	+	ENSG00000159189.13	protein_coding	C1QC
294	chr1	22652762	22661637	+	ENSG00000173369.18	protein_coding	C1QB
295	chr1	22710839	22921500	+	ENSG00000133216.17	protein_coding	EPHB2
296	chr1	22953043	22972866	-	ENSG00000215906.9	protein_coding	LACTBL1
297	chr1	23010834	23019100	-	ENSG00000227868.7	protein_coding	TEX46
298	chr1	23019443	23083689	+	ENSG00000004487.18	protein_coding	KDM1A
299	chr1	23084030	23177808	-	ENSG00000169641.14	protein_coding	LUZP1
300	chr1	23191895	23217502	-	ENSG00000179546.5	protein_coding	HTR1D
301	chr1	23303771	23344336	-	ENSG00000125944.21	protein_coding	HNRNPR
302	chr1	23359448	23369836	-	ENSG00000125945.15	protein_coding	ZNF436
303	chr1	23380909	23424748	-	ENSG00000204219.11	protein_coding	TCEA3
304	chr1	23428563	23484568	-	ENSG00000088280.20	protein_coding	ASAP3
305	chr1	23506438	23531233	-	ENSG00000007968.7	protein_coding	E2F2
306	chr1	23557926	23559501	-	ENSG00000117318.9	protein_coding	ID3
307	chr1	23691742	23696835	+	ENSG00000142676.14	protein_coding	RPL11
308	chr1	23743448	23762059	+	ENSG00000011007.13	protein_coding	ELOA
309	chr1	23778418	23788232	+	ENSG00000057757.10	protein_coding	PITHD1
310	chr1	23791145	23795539	+	ENSG00000011009.11	protein_coding	LYPLA2
311	chr1	23795599	23800781	-	ENSG00000117308.15	protein_coding	GALE
312	chr1	23801885	23838620	-	ENSG00000117305.15	protein_coding	HMGCL
313	chr1	23845077	23868290	-	ENSG00000179163.12	protein_coding	FUCA1
314	chr1	23870515	23913362	-	ENSG00000188822.8	protein_coding	CNR2
315	chr1	23956839	23963462	+	ENSG00000189266.13	protein_coding	PNRC2
316	chr1	23964347	23980927	-	ENSG00000188529.15	protein_coding	SRSF10
317	chr1	24056035	24112135	-	ENSG00000142661.19	protein_coding	MYOM3
318	chr1	24119771	24143140	-	ENSG00000142677.4	protein_coding	IL22RA1
319	chr1	24154168	24187959	-	ENSG00000185436.12	protein_coding	IFNLR1
320	chr1	24199558	24364482	+	ENSG00000158055.17	protein_coding	GRHL3
321	chr1	24356999	24416934	-	ENSG00000001460.18	protein_coding	STPG1
322	chr1	24415802	24472976	+	ENSG00000001461.17	protein_coding	NIPAL3
323	chr1	24502351	24541040	+	ENSG00000117602.13	protein_coding	RCAN3
324	chr1	24556087	24609328	+	ENSG00000184454.7	protein_coding	NCMAP
325	chr1	24631716	24673281	+	ENSG00000133226.19	protein_coding	SRRM1
326	chr1	24745382	24844321	+	ENSG00000169504.15	protein_coding	CLIC4
327	chr1	24899511	24965121	-	ENSG00000020633.19	protein_coding	RUNX3
328	chr1	25222276	25232502	-	ENSG00000117614.10	protein_coding	SYF2
329	chr1	25242249	25338213	-	ENSG00000117616.18	protein_coding	RSRP1
330	chr1	25272393	25330445	+	ENSG00000187010.21	protein_coding	RHD
331	chr1	25338317	25362361	+	ENSG00000183726.11	protein_coding	TMEM50A
332	chr1	25362249	25430192	-	ENSG00000188672.19	protein_coding	RHCE
333	chr1	25430858	25500209	+	ENSG00000204178.11	protein_coding	MACO1
334	chr1	25543606	25568886	+	ENSG00000157978.12	protein_coding	LDLRAP1
335	chr1	25616791	25786206	+	ENSG00000117643.15	protein_coding	MAN1C1
336	chr1	25800193	25818221	+	ENSG00000162430.18	protein_coding	SELENON
337	chr1	25811470	25823744	+	ENSG00000255054.3	protein_coding	ENSG00000255054
338	chr1	25818640	25832942	+	ENSG00000117640.18	protein_coding	MTFR1L
339	chr1	25831913	25859458	-	ENSG00000127423.11	protein_coding	AUNIP
340	chr1	25861484	25875708	-	ENSG00000182749.6	protein_coding	PAQR7
341	chr1	25884181	25906991	-	ENSG00000117632.23	protein_coding	STMN1
342	chr1	25959767	25998117	-	ENSG00000158006.14	protein_coding	PAFAH2
343	chr1	26019884	26036464	+	ENSG00000158008.10	protein_coding	EXTL1
344	chr1	26037252	26046118	-	ENSG00000158014.15	protein_coding	SLC30A2
345	chr1	26051301	26068436	-	ENSG00000158022.7	protein_coding	TRIM63
346	chr1	26111165	26125555	+	ENSG00000175087.10	protein_coding	PDIK1L
347	chr1	26159079	26163962	+	ENSG00000197245.6	protein_coding	FAM110D
348	chr1	26164101	26168963	-	ENSG00000282872.2	protein_coding	C1orf232
349	chr1	26169516	26171832	-	ENSG00000236782.8	protein_coding	ZNF593OS
350	chr1	26169908	26170873	+	ENSG00000142684.9	protein_coding	ZNF593
351	chr1	26177484	26189884	+	ENSG00000142675.18	protein_coding	CNKSR1
352	chr1	26190561	26202968	+	ENSG00000188782.9	protein_coding	CATSPER4
353	chr1	26234200	26278808	+	ENSG00000130695.16	protein_coding	CEP85
354	chr1	26280086	26281522	+	ENSG00000142669.15	protein_coding	SH3BGRL3
355	chr1	26281328	26318363	-	ENSG00000158062.21	protein_coding	UBXN11
356	chr1	26317958	26320523	+	ENSG00000169442.9	protein_coding	CD52
357	chr1	26321698	26360080	-	ENSG00000176092.17	protein_coding	CRYBG2
358	chr1	26361634	26374522	-	ENSG00000176083.18	protein_coding	ZNF683
359	chr1	26410817	26429728	+	ENSG00000131914.11	protein_coding	LIN28A
360	chr1	26432282	26471306	+	ENSG00000117682.18	protein_coding	DHDDS
361	chr1	26472440	26476642	+	ENSG00000198830.11	protein_coding	HMGN2
362	chr1	26529761	26575030	+	ENSG00000117676.14	protein_coding	RPS6KA1
363	chr1	26693236	26782104	+	ENSG00000117713.21	protein_coding	ARID1A
364	chr1	26787054	26800659	+	ENSG00000060642.12	protein_coding	PIGV
365	chr1	26826688	26857604	+	ENSG00000204160.12	protein_coding	ZDHHC18
366	chr1	26863149	26864456	+	ENSG00000175793.12	protein_coding	SFN
367	chr1	26876132	26890283	-	ENSG00000142751.15	protein_coding	GPN2
368	chr1	26890488	26900467	-	ENSG00000198746.13	protein_coding	GPATCH3
369	chr1	26900238	26946871	+	ENSG00000090273.14	protein_coding	NUDC
370	chr1	26911489	26913975	-	ENSG00000131910.5	protein_coding	NR0B2
371	chr1	26949562	26960468	-	ENSG00000175707.10	protein_coding	KDF1
372	chr1	26993692	27000886	+	ENSG00000253368.4	protein_coding	TRNP1
373	chr1	27005020	27012850	-	ENSG00000158246.8	protein_coding	TENT5B
374	chr1	27098809	27166981	-	ENSG00000090020.11	protein_coding	SLC9A1
375	chr1	27234632	27308636	+	ENSG00000142784.16	protein_coding	WDTC1
376	chr1	27322145	27336400	+	ENSG00000186501.15	protein_coding	TMEM222
377	chr1	27342020	27353937	+	ENSG00000142765.18	protein_coding	SYTL1
378	chr1	27355184	27366961	-	ENSG00000142733.18	protein_coding	MAP3K6
379	chr1	27369110	27374824	-	ENSG00000142748.14	protein_coding	FCN3
380	chr1	27379176	27383333	-	ENSG00000174950.11	protein_coding	CD164L2
381	chr1	27392622	27395814	+	ENSG00000181773.7	protein_coding	GPR3
382	chr1	27404230	27490167	-	ENSG00000158195.11	protein_coding	WASF2
383	chr1	27534035	27604431	-	ENSG00000126705.15	protein_coding	AHDC1
384	chr1	27612064	27635185	-	ENSG00000000938.13	protein_coding	FGR
385	chr1	27666064	27672212	-	ENSG00000126709.16	protein_coding	IFI6
386	chr1	27725961	27763116	+	ENSG00000009780.16	protein_coding	FAM76A
387	chr1	27773219	27824443	+	ENSG00000117758.14	protein_coding	STX12
388	chr1	27830782	27851676	+	ENSG00000117751.18	protein_coding	PPP1R8
389	chr1	27872543	27886685	+	ENSG00000130775.16	protein_coding	THEMIS2
390	chr1	27891524	27914746	-	ENSG00000117748.10	protein_coding	RPA2
391	chr1	27935000	27959157	+	ENSG00000130768.15	protein_coding	SMPDL3B
392	chr1	27959588	27968093	+	ENSG00000158156.9	protein_coding	XKR8
393	chr1	27970344	28088637	-	ENSG00000158161.16	protein_coding	EYA3
394	chr1	28147166	28193936	-	ENSG00000169403.12	protein_coding	PTAFR
395	chr1	28199456	28233029	-	ENSG00000126698.11	protein_coding	DNAJC8
396	chr1	28236109	28246906	+	ENSG00000130770.18	protein_coding	ATP5IF1
397	chr1	28259518	28282491	+	ENSG00000130766.5	protein_coding	SESN2
398	chr1	28329002	28335965	+	ENSG00000130772.14	protein_coding	MED18
399	chr1	28369582	28500364	+	ENSG00000204138.13	protein_coding	PHACTR4
400	chr1	28505943	28539300	+	ENSG00000180198.17	protein_coding	RCC1
401	chr1	28553085	28578545	+	ENSG00000180098.9	protein_coding	TRNAU1AP
402	chr1	28587829	28648291	-	ENSG00000120656.14	protein_coding	TAF12
403	chr1	28592200	28595449	+	ENSG00000188060.8	protein_coding	RAB42
404	chr1	28668778	28719353	+	ENSG00000162419.13	protein_coding	GMEB1
405	chr1	28736621	28769775	+	ENSG00000198492.16	protein_coding	YTHDF2
406	chr1	28812170	28871267	+	ENSG00000116329.12	protein_coding	OPRD1
407	chr1	28887091	29120046	+	ENSG00000159023.23	protein_coding	EPB41
408	chr1	29119429	29123903	-	ENSG00000253304.2	protein_coding	TMEM200B
409	chr1	29147743	29181900	-	ENSG00000116350.18	protein_coding	SRSF4
410	chr1	29192657	29230942	-	ENSG00000116353.16	protein_coding	MECR
411	chr1	29236516	29326813	+	ENSG00000060656.20	protein_coding	PTPRU
412	chr1	30576655	30576825	-	ENSG00000289710.1	protein_coding	ENSG00000289710
413	chr1	30711277	30723585	-	ENSG00000162510.6	protein_coding	MATN1
414	chr1	30732469	30757774	-	ENSG00000162511.8	protein_coding	LAPTM5
415	chr1	30869466	30908758	-	ENSG00000162512.16	protein_coding	SDC3
416	chr1	30931506	31065991	-	ENSG00000134644.16	protein_coding	PUM1
417	chr1	31179745	31239887	-	ENSG00000084628.10	protein_coding	NKAIN1
418	chr1	31259568	31296788	-	ENSG00000060688.13	protein_coding	SNRNP40
419	chr1	31296982	31364953	+	ENSG00000121766.16	protein_coding	ZCCHC17
420	chr1	31365253	31376850	-	ENSG00000121769.8	protein_coding	FABP3
421	chr1	31409565	31434680	+	ENSG00000168528.12	protein_coding	SERINC2
422	chr1	31576485	31587686	+	ENSG00000142910.16	protein_coding	TINAGL1
423	chr1	31617686	31632518	+	ENSG00000121764.12	protein_coding	HCRTR1
424	chr1	31629866	31644896	-	ENSG00000162517.13	protein_coding	PEF1
425	chr1	31652263	31704319	-	ENSG00000084636.18	protein_coding	COL16A1
426	chr1	31727117	31764893	-	ENSG00000121753.13	protein_coding	ADGRB2
427	chr1	31790422	31816022	-	ENSG00000134668.13	protein_coding	SPOCD1
428	chr1	31906421	31944856	-	ENSG00000184007.22	protein_coding	PTP4A2
429	chr1	31919563	31919628	-	ENSG00000288678.1	protein_coding	ENSG00000288678
430	chr1	32013868	32060850	+	ENSG00000121774.18	protein_coding	KHDRBS1
431	chr1	32072031	32102866	+	ENSG00000121775.18	protein_coding	TMEM39B
432	chr1	32108056	32176563	+	ENSG00000025800.14	protein_coding	KPNA6
433	chr1	32179675	32198285	+	ENSG00000084652.16	protein_coding	TXLNA
434	chr1	32200595	32205453	+	ENSG00000160050.16	protein_coding	CCDC28B
435	chr1	32205671	32208682	+	ENSG00000160051.12	protein_coding	IQCC
436	chr1	32209089	32216192	+	ENSG00000222046.3	protein_coding	DCDC2B
437	chr1	32214472	32222359	-	ENSG00000160055.20	protein_coding	TMEM234
438	chr1	32221077	32245397	+	ENSG00000084623.12	protein_coding	EIF3I
439	chr1	32247222	32248856	+	ENSG00000183615.6	protein_coding	FAM167B
440	chr1	32251244	32286165	+	ENSG00000182866.18	protein_coding	LCK
441	chr1	32292083	32333635	+	ENSG00000116478.12	protein_coding	HDAC1
442	chr1	32333839	32336233	-	ENSG00000175130.7	protein_coding	MARCKSL1
443	chr1	32351521	32364312	+	ENSG00000162526.7	protein_coding	TSSK3
444	chr1	32361270	32364278	-	ENSG00000225828.2	protein_coding	FAM229A
445	chr1	32364633	32394731	-	ENSG00000160058.19	protein_coding	BSDC1
446	chr1	32465057	32600792	+	ENSG00000254553.1	protein_coding	ENSG00000254553
447	chr1	32465072	32496686	+	ENSG00000273274.2	protein_coding	ZBTB8B
448	chr1	32539427	32605941	+	ENSG00000160062.15	protein_coding	ZBTB8A
449	chr1	32600172	32650903	-	ENSG00000176261.16	protein_coding	ZBTB8OS
450	chr1	32651142	32686211	+	ENSG00000162521.19	protein_coding	RBBP4
451	chr1	32679906	32703596	-	ENSG00000162520.15	protein_coding	SYNC
452	chr1	32741830	32774970	+	ENSG00000162522.11	protein_coding	KIAA1522
453	chr1	32775237	32818031	-	ENSG00000134684.13	protein_coding	YARS1
454	chr1	32816767	32858875	+	ENSG00000116497.18	protein_coding	S100PBP
455	chr1	32862268	32872482	-	ENSG00000160097.20	protein_coding	FNDC5
456	chr1	32885994	32898441	+	ENSG00000121905.10	protein_coding	HPCA
457	chr1	32894594	32901438	-	ENSG00000121900.19	protein_coding	TMEM54
458	chr1	32936445	32964809	-	ENSG00000116514.17	protein_coding	RNF19B
459	chr1	33007986	33080996	-	ENSG00000004455.18	protein_coding	AK2
460	chr1	33081104	33123492	+	ENSG00000142920.17	protein_coding	AZIN2
461	chr1	33145399	33182059	-	ENSG00000116525.14	protein_coding	TRIM62
462	chr1	33256492	33300719	+	ENSG00000160094.15	protein_coding	ZNF362
463	chr1	33306766	33321098	-	ENSG00000184389.9	protein_coding	A3GALT2
464	chr1	33323623	33431095	-	ENSG00000134686.21	protein_coding	PHC2
465	chr1	33472645	33501643	+	ENSG00000121903.15	protein_coding	ZSCAN20
466	chr1	33513998	34165842	-	ENSG00000121904.19	protein_coding	CSMD2
467	chr1	33860475	33864791	+	ENSG00000176256.11	protein_coding	HMGB4
468	chr1	34166883	34219131	+	ENSG00000142698.15	protein_coding	C1orf94
469	chr1	34712737	34859755	-	ENSG00000163866.9	protein_coding	SMIM12
470	chr1	34755047	34758512	+	ENSG00000189280.3	protein_coding	GJB5
471	chr1	34759740	34762327	+	ENSG00000189433.7	protein_coding	GJB4
472	chr1	34781214	34786369	+	ENSG00000188910.8	protein_coding	GJB3
473	chr1	34792999	34795747	+	ENSG00000187513.9	protein_coding	GJA4
474	chr1	34865436	34929650	-	ENSG00000116544.12	protein_coding	DLGAP3
475	chr1	34974356	34985313	-	ENSG00000284773.1	protein_coding	ENSG00000284773
476	chr1	34981380	34985347	-	ENSG00000243749.2	protein_coding	TMEM35B
477	chr1	34981533	35031741	-	ENSG00000271741.1	protein_coding	ENSG00000271741
478	chr1	34986165	35031945	-	ENSG00000163867.17	protein_coding	ZMYM6
479	chr1	35032172	35115859	+	ENSG00000197056.11	protein_coding	ZMYM1
480	chr1	35176378	35193446	-	ENSG00000116560.12	protein_coding	SFPQ
481	chr1	35268709	35422058	+	ENSG00000146463.12	protein_coding	ZMYM4
482	chr1	35393883	35557950	-	ENSG00000142687.19	protein_coding	KIAA0319L
483	chr1	35557473	35567274	+	ENSG00000020129.16	protein_coding	NCDN
484	chr1	35573314	35595328	+	ENSG00000116819.9	protein_coding	TFAP2E
485	chr1	35599541	35641526	-	ENSG00000126067.12	protein_coding	PSMB2
486	chr1	35713877	35718894	-	ENSG00000142686.8	protein_coding	C1orf216
487	chr1	35720218	35769978	-	ENSG00000092853.14	protein_coding	CLSPN
488	chr1	35808016	35857890	+	ENSG00000134698.11	protein_coding	AGO4
489	chr1	35869808	35930532	+	ENSG00000092847.14	protein_coding	AGO1
490	chr1	35930718	36072500	+	ENSG00000126070.20	protein_coding	AGO3
491	chr1	36084094	36088275	+	ENSG00000092850.12	protein_coding	TEKT2
492	chr1	36088892	36093932	+	ENSG00000116863.11	protein_coding	ADPRS
493	chr1	36095239	36125222	-	ENSG00000171812.13	protein_coding	COL8A2
494	chr1	36136570	36156053	-	ENSG00000054116.12	protein_coding	TRAPPC3
495	chr1	36155579	36180849	+	ENSG00000116871.16	protein_coding	MAP7D1
496	chr1	36224432	36305357	+	ENSG00000054118.15	protein_coding	THRAP3
497	chr1	36306368	36329340	+	ENSG00000214193.11	protein_coding	SH3D21
498	chr1	36322030	36324154	-	ENSG00000142694.7	protein_coding	EVA1B
499	chr1	36339624	36385924	-	ENSG00000196182.11	protein_coding	STK40
500	chr1	36391238	36397908	-	ENSG00000181817.6	protein_coding	LSM10
501	chr1	36415827	36450451	-	ENSG00000116885.18	protein_coding	OSCP1
502	chr1	36455718	36464384	-	ENSG00000116898.12	protein_coding	MRPS15
503	chr1	36466043	36483278	-	ENSG00000119535.19	protein_coding	CSF3R
504	chr1	36795527	37034515	-	ENSG00000163873.10	protein_coding	GRIK3
505	chr1	37474580	37484377	+	ENSG00000163874.11	protein_coding	ZC3H12A
506	chr1	37489993	37514766	-	ENSG00000163875.16	protein_coding	MEAF6
507	chr1	37534449	37554293	-	ENSG00000163877.11	protein_coding	SNIP1
508	chr1	37556919	37566857	+	ENSG00000163879.11	protein_coding	DNALI1
509	chr1	37566816	37595937	-	ENSG00000134697.13	protein_coding	GNL2
510	chr1	37611350	37634892	-	ENSG00000169218.14	protein_coding	RSPO1
511	chr1	37681570	37692249	-	ENSG00000116922.15	protein_coding	C1orf109
512	chr1	37692481	37709719	+	ENSG00000134690.11	protein_coding	CDCA8
513	chr1	37713880	37765133	-	ENSG00000183317.17	protein_coding	EPHA10
514	chr1	37793847	37801137	+	ENSG00000185090.15	protein_coding	MANEAL
515	chr1	37802945	37808208	-	ENSG00000196449.4	protein_coding	YRDC
516	chr1	37806979	37809454	+	ENSG00000197982.14	protein_coding	C1orf122
517	chr1	37809574	37859592	-	ENSG00000188786.10	protein_coding	MTF1
518	chr1	37860697	37947057	-	ENSG00000204084.13	protein_coding	INPP5B
519	chr1	37956975	37990075	-	ENSG00000183431.12	protein_coding	SF3A3
520	chr1	37996770	38005606	-	ENSG00000183386.10	protein_coding	FHL3
521	chr1	38009258	38024820	+	ENSG00000183520.12	protein_coding	UTP11
522	chr1	38043829	38046793	-	ENSG00000185668.8	protein_coding	POU3F1
523	chr1	38838198	38859772	-	ENSG00000116954.8	protein_coding	RRAGC
524	chr1	38862493	38873368	-	ENSG00000214114.9	protein_coding	MYCBP
525	chr1	38864501	38881617	-	ENSG00000274944.4	protein_coding	ENSG00000274944
526	chr1	38874069	38881587	-	ENSG00000131233.10	protein_coding	GJA9
527	chr1	38885807	38941830	-	ENSG00000158315.11	protein_coding	RHBDL2
528	chr1	38991276	39006059	+	ENSG00000174574.16	protein_coding	AKIRIN1
529	chr1	39026318	39034636	+	ENSG00000168653.11	protein_coding	NDUFS5
530	chr1	39081316	39487177	+	ENSG00000127603.32	protein_coding	MACF1
531	chr1	39491636	39529869	+	ENSG00000183682.8	protein_coding	BMP8A
532	chr1	39560709	39576790	-	ENSG00000090621.15	protein_coding	PABPC4
533	chr1	39623435	39639643	-	ENSG00000163909.8	protein_coding	HEYL
534	chr1	39651229	39672107	-	ENSG00000116981.4	protein_coding	NT5C1A
535	chr1	39678648	39691485	-	ENSG00000116983.13	protein_coding	HPCAL4
536	chr1	39692182	39763914	+	ENSG00000084072.17	protein_coding	PPIE
537	chr1	39757182	39788865	-	ENSG00000116985.12	protein_coding	BMP8B
538	chr1	39769523	39771348	-	ENSG00000198754.5	protein_coding	OXCT2
539	chr1	39838110	39883511	-	ENSG00000043514.17	protein_coding	TRIT1
540	chr1	39895426	39902256	-	ENSG00000116990.11	protein_coding	MYCL
541	chr1	39955112	39969968	+	ENSG00000168389.18	protein_coding	MFSD2A
542	chr1	40040233	40072649	+	ENSG00000131236.18	protein_coding	CAP1
543	chr1	40072710	40097260	-	ENSG00000131238.18	protein_coding	PPT1
544	chr1	40161387	40240921	+	ENSG00000117000.9	protein_coding	RLF
545	chr1	40245947	40251684	+	ENSG00000188800.6	protein_coding	TMCO2
546	chr1	40258041	40294180	+	ENSG00000084073.10	protein_coding	ZMPSTE24
547	chr1	40300489	40317813	-	ENSG00000049089.15	protein_coding	COL9A2
548	chr1	40344850	40423326	+	ENSG00000084070.12	protein_coding	SMAP2
549	chr1	40450102	40463718	+	ENSG00000187801.15	protein_coding	ZFP69B
550	chr1	40477290	40496343	+	ENSG00000187815.10	protein_coding	ZFP69
551	chr1	40508741	40516038	+	ENSG00000164002.12	protein_coding	EXO5
552	chr1	40531573	40548167	+	ENSG00000117010.17	protein_coding	ZNF684
553	chr1	40620680	40665682	-	ENSG00000117016.10	protein_coding	RIMS3
554	chr1	40691648	40771603	+	ENSG00000066136.21	protein_coding	NFYC
555	chr1	40783787	40840452	+	ENSG00000117013.17	protein_coding	KCNQ4
556	chr1	40861054	40862363	-	ENSG00000179862.7	protein_coding	CITED4
557	chr1	40979300	41012565	+	ENSG00000171793.17	protein_coding	CTPS1
558	chr1	41015589	41023237	-	ENSG00000171790.16	protein_coding	SLFNL1
559	chr1	41027202	41242306	-	ENSG00000010803.17	protein_coding	SCMH1
560	chr1	41361922	41383590	+	ENSG00000204060.8	protein_coding	FOXO6
561	chr1	41478775	41484683	-	ENSG00000127129.10	protein_coding	EDN2
562	chr1	41506365	42035925	-	ENSG00000127124.16	protein_coding	HIVEP3
563	chr1	41585306	41628816	-	ENSG00000284895.1	protein_coding	ENSG00000284895
564	chr1	42153410	42155820	+	ENSG00000044012.4	protein_coding	GUCA2B
565	chr1	42162690	42164745	-	ENSG00000197273.4	protein_coding	GUCA2A
566	chr1	42176539	42335877	-	ENSG00000198815.9	protein_coding	FOXJ3
567	chr1	42380792	42424232	+	ENSG00000177181.15	protein_coding	RIMKLA
568	chr1	42430329	42456253	-	ENSG00000066185.13	protein_coding	ZMYND12
569	chr1	42456117	42473385	+	ENSG00000127125.9	protein_coding	PPCS
570	chr1	42463221	42657190	+	ENSG00000186409.19	protein_coding	CCDC30
571	chr1	42658335	42676758	+	ENSG00000171960.12	protein_coding	PPIH
572	chr1	42682418	42703805	+	ENSG00000065978.19	protein_coding	YBX1
573	chr1	42733093	42740254	-	ENSG00000164007.11	protein_coding	CLDN19
574	chr1	42746335	42767084	-	ENSG00000117385.16	protein_coding	P3H1
575	chr1	42767245	42779491	+	ENSG00000164008.17	protein_coding	C1orf50
576	chr1	42767292	42794493	+	ENSG00000283580.4	protein_coding	ENSG00000283580
577	chr1	42784991	42816619	+	ENSG00000274386.6	protein_coding	TMEM269
578	chr1	42807052	42817397	-	ENSG00000177868.12	protein_coding	SVBP
579	chr1	42817122	42844991	+	ENSG00000164010.15	protein_coding	ERMAP
580	chr1	42846573	42852477	+	ENSG00000164011.18	protein_coding	ZNF691
581	chr1	42925353	42958893	-	ENSG00000117394.24	protein_coding	SLC2A1
582	chr1	43145153	43156396	+	ENSG00000186973.11	protein_coding	FAM183A
583	chr1	43164175	43270936	-	ENSG00000117395.13	protein_coding	EBNA1BP2
584	chr1	43172330	43254358	+	ENSG00000243710.8	protein_coding	CFAP57
585	chr1	43269983	43274002	+	ENSG00000179178.11	protein_coding	TMEM125
586	chr1	43281877	43285617	-	ENSG00000253313.6	protein_coding	C1orf210
587	chr1	43300982	43323108	+	ENSG00000066056.14	protein_coding	TIE1
588	chr1	43337818	43354466	+	ENSG00000117400.18	protein_coding	MPL
589	chr1	43358981	43363203	+	ENSG00000117399.14	protein_coding	CDC20
590	chr1	43363398	43368074	-	ENSG00000066322.15	protein_coding	ELOVL1
591	chr1	43383917	43389808	-	ENSG00000159479.17	protein_coding	MED8
592	chr1	43389882	43454247	+	ENSG00000198198.17	protein_coding	SZT2
593	chr1	43450989	43453989	-	ENSG00000178922.18	protein_coding	HYI
594	chr1	43525187	43623666	+	ENSG00000142949.17	protein_coding	PTPRF
595	chr1	43650149	43705518	+	ENSG00000066135.13	protein_coding	KDM4A
596	chr1	43650149	43931014	+	ENSG00000284989.1	protein_coding	ENSG00000284989
597	chr1	43705824	43931165	+	ENSG00000126091.21	protein_coding	ST3GAL3
598	chr1	43933320	43937240	+	ENSG00000117407.17	protein_coding	ARTN
599	chr1	43946950	43968022	+	ENSG00000117408.11	protein_coding	IPO13
600	chr1	43970000	43973369	+	ENSG00000132768.14	protein_coding	DPH2
601	chr1	43974487	43978295	+	ENSG00000117410.14	protein_coding	ATP6V0B
602	chr1	43978943	43991170	+	ENSG00000117411.18	protein_coding	B4GALT2
603	chr1	43991359	43996528	+	ENSG00000159214.13	protein_coding	CCDC24
604	chr1	43991500	44031467	-	ENSG00000196517.13	protein_coding	SLC6A9
605	chr1	44118821	44135140	+	ENSG00000171872.5	protein_coding	KLF17
606	chr1	44137821	44141631	-	ENSG00000283039.1	protein_coding	KLF18
607	chr1	44213455	44220681	+	ENSG00000178028.14	protein_coding	DMAP1
608	chr1	44221070	44355260	-	ENSG00000117419.16	protein_coding	ERI3
609	chr1	44405194	44651724	+	ENSG00000187147.18	protein_coding	RNF220
610	chr1	44635238	44674481	-	ENSG00000126106.14	protein_coding	TMEM53
611	chr1	44674692	44725591	+	ENSG00000198520.12	protein_coding	ARMH1
612	chr1	44739818	44767767	+	ENSG00000142945.13	protein_coding	KIF2C
613	chr1	44775251	44778779	+	ENSG00000142937.12	protein_coding	RPS8
614	chr1	44783585	44788170	-	ENSG00000142959.5	protein_coding	BEST4
615	chr1	44800377	44805990	+	ENSG00000173846.13	protein_coding	PLK3
616	chr1	44805893	44807351	-	ENSG00000188396.4	protein_coding	DYNLT4
617	chr1	44808523	44815585	+	ENSG00000222009.9	protein_coding	BTBD19
618	chr1	44819844	44843253	-	ENSG00000117425.14	protein_coding	PTCH2
619	chr1	44850522	44986722	-	ENSG00000070785.17	protein_coding	EIF2B3
620	chr1	45002540	45011324	-	ENSG00000126107.15	protein_coding	HECTD3
621	chr1	45010950	45015575	+	ENSG00000126088.14	protein_coding	UROD
622	chr1	45016399	45306209	-	ENSG00000162415.7	protein_coding	ZSWIM5
623	chr1	45326895	45328710	+	ENSG00000186603.7	protein_coding	HPDL
624	chr1	45329163	45340893	-	ENSG00000132781.20	protein_coding	MUTYH
625	chr1	45329262	45491155	-	ENSG00000288208.1	protein_coding	ENSG00000288208
626	chr1	45340052	45343973	+	ENSG00000132773.12	protein_coding	TOE1
627	chr1	45343883	45491163	-	ENSG00000070759.17	protein_coding	TESK2
628	chr1	45493866	45500079	-	ENSG00000280670.3	protein_coding	CCDC163
629	chr1	45500300	45513382	+	ENSG00000132763.15	protein_coding	MMACHC
630	chr1	45510914	45542732	-	ENSG00000117450.15	protein_coding	PRDX1
631	chr1	45550543	45570049	+	ENSG00000117448.14	protein_coding	AKR1A1
632	chr1	45583846	45618904	+	ENSG00000132780.17	protein_coding	NASP
633	chr1	45620044	45624057	-	ENSG00000159588.15	protein_coding	CCDC17
634	chr1	45627304	45688113	-	ENSG00000159592.11	protein_coding	GPBP1L1
635	chr1	45688181	45694436	+	ENSG00000159596.7	protein_coding	TMEM69
636	chr1	45694324	45750653	-	ENSG00000197429.11	protein_coding	IPP
637	chr1	45786987	46036122	+	ENSG00000086015.23	protein_coding	MAST2
638	chr1	46040140	46133036	-	ENSG00000117461.15	protein_coding	PIK3R3
639	chr1	46043661	46176488	-	ENSG00000278139.1	protein_coding	P3R3URF-PIK3R3
640	chr1	46175073	46185962	+	ENSG00000117472.10	protein_coding	TSPAN1
641	chr1	46175486	46176488	-	ENSG00000250719.2	protein_coding	P3R3URF
642	chr1	46188683	46220305	-	ENSG00000085998.15	protein_coding	POMGNT1
643	chr1	46203334	46221256	+	ENSG00000171357.6	protein_coding	LURAP1
644	chr1	46246461	46278480	+	ENSG00000085999.13	protein_coding	RAD54L
645	chr1	46261196	46303616	-	ENSG00000132128.18	protein_coding	LRRC41
646	chr1	46303698	46316776	+	ENSG00000173660.12	protein_coding	UQCRH
647	chr1	46340789	46365152	+	ENSG00000117481.11	protein_coding	NSUN4
648	chr1	46394317	46413848	+	ENSG00000117480.16	protein_coding	FAAH
649	chr1	46489836	46516216	+	ENSG00000197587.11	protein_coding	DMBX1
650	chr1	46532166	46543969	-	ENSG00000282881.3	protein_coding	TMEM275
651	chr1	46545641	46551647	-	ENSG00000162456.10	protein_coding	KNCN
652	chr1	46557407	46616843	-	ENSG00000079277.22	protein_coding	MKNK1
653	chr1	46607719	46616811	-	ENSG00000142961.16	protein_coding	MOB3C
654	chr1	46632737	46673867	-	ENSG00000123472.13	protein_coding	ATPAF1
655	chr1	46668855	46673594	+	ENSG00000186118.9	protein_coding	TEX38
656	chr1	46674659	46719146	-	ENSG00000159658.15	protein_coding	EFCAB14
657	chr1	46757838	46819413	+	ENSG00000142973.15	protein_coding	CYP4B1
658	chr1	46929177	46941484	-	ENSG00000187048.14	protein_coding	CYP4A11
659	chr1	47023669	47050751	+	ENSG00000186377.8	protein_coding	CYP4X1
660	chr1	47067231	47118318	+	ENSG00000186160.5	protein_coding	CYP4Z1
661	chr1	47137435	47149727	+	ENSG00000162365.13	protein_coding	CYP4A22
662	chr1	47183582	47191044	-	ENSG00000162366.8	protein_coding	PDZK1IP1
663	chr1	47216290	47232225	-	ENSG00000162367.12	protein_coding	TAL1
664	chr1	47250139	47314892	-	ENSG00000123473.17	protein_coding	STIL
665	chr1	47333790	47394866	+	ENSG00000162368.15	protein_coding	CMPK1
666	chr1	47416285	47418052	+	ENSG00000186790.6	protein_coding	FOXE3
667	chr1	47438044	47440691	+	ENSG00000186564.6	protein_coding	FOXD2
668	chr1	47760528	47997385	-	ENSG00000269113.4	protein_coding	TRABD2B
669	chr1	48222685	48248644	+	ENSG00000117834.13	protein_coding	SLC5A9
670	chr1	48295373	48472208	-	ENSG00000132122.12	protein_coding	SPATA6
671	chr1	48532854	50023954	-	ENSG00000186094.18	protein_coding	AGBL4
672	chr1	48727519	48776969	-	ENSG00000162373.13	protein_coding	BEND5
673	chr1	50024029	50203772	+	ENSG00000162374.18	protein_coding	ELAVL4
674	chr1	50417550	50423443	-	ENSG00000142700.12	protein_coding	DMRTA2
675	chr1	50437028	50960267	-	ENSG00000185104.21	protein_coding	FAF1
676	chr1	50960745	50974634	+	ENSG00000123080.12	protein_coding	CDKN2C
677	chr1	51102221	51148086	+	ENSG00000204006.11	protein_coding	C1orf185
678	chr1	51236273	51273447	+	ENSG00000123091.5	protein_coding	RNF11
679	chr1	51287258	51345116	-	ENSG00000085831.16	protein_coding	TTC39A
680	chr1	51354263	51519328	-	ENSG00000085832.18	protein_coding	EPS15
681	chr1	51577179	51798427	+	ENSG00000117859.19	protein_coding	OSBPL9
682	chr1	51789191	51878805	-	ENSG00000078618.23	protein_coding	NRDC
683	chr1	51907956	51990700	-	ENSG00000169213.7	protein_coding	RAB3B
684	chr1	52020131	52055191	-	ENSG00000117862.13	protein_coding	TXNDC12
685	chr1	52020153	52033350	-	ENSG00000285839.1	protein_coding	ENSG00000285839
686	chr1	52032103	52033810	-	ENSG00000198841.4	protein_coding	KTI12
687	chr1	52056199	52090716	+	ENSG00000134717.18	protein_coding	BTF3L4
688	chr1	52142089	52348671	+	ENSG00000157077.16	protein_coding	ZFYVE9
689	chr1	52345723	52366205	-	ENSG00000154222.15	protein_coding	CC2D1B
690	chr1	52372829	52404423	-	ENSG00000085840.13	protein_coding	ORC1
691	chr1	52404602	52420836	+	ENSG00000134748.13	protein_coding	PRPF38A
692	chr1	52408282	52553487	-	ENSG00000134744.14	protein_coding	TUT4
693	chr1	52602371	52609051	+	ENSG00000116157.6	protein_coding	GPX7
694	chr1	52633168	52669683	+	ENSG00000182183.15	protein_coding	SHISAL2A
695	chr1	52684449	52698347	-	ENSG00000162377.6	protein_coding	COA7
696	chr1	52726453	52827336	+	ENSG00000162378.13	protein_coding	ZYG11B
697	chr1	52842511	52894998	+	ENSG00000203995.10	protein_coding	ZYG11A
698	chr1	52895910	52927212	-	ENSG00000121310.17	protein_coding	ECHDC2
699	chr1	52927276	53051698	+	ENSG00000116171.19	protein_coding	SCP2
700	chr1	53062052	53085501	+	ENSG00000174348.14	protein_coding	PODN
701	chr1	53087179	53142638	-	ENSG00000162383.13	protein_coding	SLC1A7
702	chr1	53196792	53214197	+	ENSG00000157184.7	protein_coding	CPT2
703	chr1	53214099	53220634	-	ENSG00000162384.14	protein_coding	CZIB
704	chr1	53226900	53238518	-	ENSG00000162385.11	protein_coding	MAGOH
705	chr1	53242364	53328469	-	ENSG00000157193.18	protein_coding	LRP8
706	chr1	53459399	53467488	+	ENSG00000143006.7	protein_coding	DMRTB1
707	chr1	53506237	53739164	-	ENSG00000174332.6	protein_coding	GLIS1
708	chr1	53765478	53838463	-	ENSG00000058804.12	protein_coding	NDC1
709	chr1	53851719	53889798	-	ENSG00000058799.15	protein_coding	YIPF1
710	chr1	53891239	53911086	+	ENSG00000211452.12	protein_coding	DIO1
711	chr1	53916574	53945699	-	ENSG00000081870.12	protein_coding	HSPB11
712	chr1	53946085	53968168	+	ENSG00000116212.15	protein_coding	LRRC42
713	chr1	54007298	54018186	-	ENSG00000203985.11	protein_coding	LDLRAD1
714	chr1	54026681	54053504	-	ENSG00000116209.12	protein_coding	TMEM59
715	chr1	54053584	54112519	+	ENSG00000116205.14	protein_coding	TCEANC2
716	chr1	54132686	54200073	-	ENSG00000256407.2	protein_coding	ENSG00000256407
717	chr1	54132687	54153770	-	ENSG00000157211.12	protein_coding	CDCP2
718	chr1	54169651	54200036	-	ENSG00000215883.11	protein_coding	CYB5RL
719	chr1	54184041	54225464	+	ENSG00000116221.15	protein_coding	MRPL37
720	chr1	54225433	54413479	-	ENSG00000157216.16	protein_coding	SSBP3
721	chr1	54542257	54639192	+	ENSG00000162390.18	protein_coding	ACOT11
722	chr1	54609181	54623556	-	ENSG00000162391.12	protein_coding	FAM151A
723	chr1	54641754	54710266	+	ENSG00000184313.20	protein_coding	MROH7
724	chr1	54641786	54742308	+	ENSG00000271723.5	protein_coding	MROH7-TTC4
725	chr1	54715861	54742657	+	ENSG00000243725.7	protein_coding	TTC4
726	chr1	54756898	54764523	-	ENSG00000162396.6	protein_coding	PARS2
727	chr1	54779712	54801323	-	ENSG00000006555.11	protein_coding	TTC22
728	chr1	54806063	54842252	+	ENSG00000162398.12	protein_coding	LEXM
729	chr1	54849627	54887195	-	ENSG00000116133.13	protein_coding	DHCR24
730	chr1	54980628	54992288	+	ENSG00000143001.5	protein_coding	TMEM61
731	chr1	54998933	55017172	+	ENSG00000162399.9	protein_coding	BSND
732	chr1	55039447	55064852	+	ENSG00000169174.11	protein_coding	PCSK9
733	chr1	55066359	55215378	-	ENSG00000162402.15	protein_coding	USP24
734	chr1	56173433	56524495	-	ENSG00000284686.1	protein_coding	ENSG00000284686
735	chr1	56494761	56645301	-	ENSG00000162407.9	protein_coding	PLPP3
736	chr1	56645314	56715335	+	ENSG00000162409.12	protein_coding	PRKAA2
737	chr1	56718789	56819696	-	ENSG00000187889.13	protein_coding	FYB2
738	chr1	56854768	56918223	+	ENSG00000157131.12	protein_coding	C8A
739	chr1	56929207	56974383	-	ENSG00000021852.14	protein_coding	C8B
740	chr1	56994778	58546734	-	ENSG00000173406.16	protein_coding	DAB1
741	chr1	58415384	58546802	-	ENSG00000162600.12	protein_coding	OMA1
742	chr1	58575433	58577252	-	ENSG00000184292.7	protein_coding	TACSTD2
743	chr1	58643440	58700090	-	ENSG00000162601.12	protein_coding	MYSM1
744	chr1	58776845	58784048	-	ENSG00000177606.8	protein_coding	JUN
745	chr1	59296638	59810647	+	ENSG00000172456.18	protein_coding	FGGY
746	chr1	59814786	59876322	+	ENSG00000134709.13	protein_coding	HOOK1
747	chr1	59893308	59926773	-	ENSG00000134716.11	protein_coding	CYP2J2
748	chr1	59987269	60073770	-	ENSG00000162598.13	protein_coding	C1orf87
749	chr1	60865259	61462788	+	ENSG00000162599.18	protein_coding	NFIA
750	chr1	61681046	61725423	-	ENSG00000162604.12	protein_coding	TM2D1
751	chr1	61742477	62178675	+	ENSG00000132849.22	protein_coding	PATJ
752	chr1	62194849	62212328	+	ENSG00000240563.2	protein_coding	L1TD1
753	chr1	62236165	62319434	-	ENSG00000132854.19	protein_coding	KANK4
754	chr1	62436297	62451804	+	ENSG00000162607.13	protein_coding	USP1
755	chr1	62454298	62688386	-	ENSG00000116641.18	protein_coding	DOCK7
756	chr1	62597520	62606313	+	ENSG00000132855.5	protein_coding	ANGPTL3
757	chr1	62784132	62865516	+	ENSG00000125703.15	protein_coding	ATG4C
758	chr1	63322567	63325128	+	ENSG00000187140.6	protein_coding	FOXD3
759	chr1	63367575	63438553	+	ENSG00000088035.18	protein_coding	ALG6
760	chr1	63440770	63593721	-	ENSG00000142856.17	protein_coding	ITGB3BP
761	chr1	63523372	63572693	+	ENSG00000203965.13	protein_coding	EFCAB7
762	chr1	63593411	63660245	+	ENSG00000079739.17	protein_coding	PGM1
763	chr1	63774017	64181498	+	ENSG00000185483.13	protein_coding	ROR1
764	chr1	64203623	64267368	+	ENSG00000177414.14	protein_coding	UBE2U
765	chr1	64470129	64693058	+	ENSG00000158966.16	protein_coding	CACHD1
766	chr1	64745075	64833232	+	ENSG00000162437.15	protein_coding	RAVER2
767	chr1	64833223	65067754	-	ENSG00000162434.14	protein_coding	JAK1
768	chr1	65147549	65232145	+	ENSG00000162433.15	protein_coding	AK4
769	chr1	65248219	65415871	+	ENSG00000116675.16	protein_coding	DNAJC6
770	chr1	65420587	65436007	+	ENSG00000213625.9	protein_coding	LEPROT
771	chr1	65420652	65641559	+	ENSG00000116678.20	protein_coding	LEPR
772	chr1	65792514	66374579	+	ENSG00000184588.18	protein_coding	PDE4B
773	chr1	66533267	66751139	+	ENSG00000118473.23	protein_coding	SGIP1
774	chr1	66752459	66779047	+	ENSG00000152760.10	protein_coding	DYNLT5
775	chr1	66797740	66801276	-	ENSG00000172410.5	protein_coding	INSL5
776	chr1	66812885	66924856	-	ENSG00000152763.17	protein_coding	DNAI4
777	chr1	66924895	66988619	+	ENSG00000198160.15	protein_coding	MIER1
778	chr1	66999350	67054148	-	ENSG00000116704.8	protein_coding	SLC35D1
779	chr1	67092165	67231853	-	ENSG00000203963.12	protein_coding	C1orf141
780	chr1	67138907	67259979	+	ENSG00000162594.17	protein_coding	IL23R
781	chr1	67307364	67398724	+	ENSG00000081985.14	protein_coding	IL12RB2
782	chr1	67407810	67430415	-	ENSG00000142864.15	protein_coding	SERBP1
783	chr1	67685201	67688334	+	ENSG00000116717.13	protein_coding	GADD45A
784	chr1	67701475	67833467	-	ENSG00000172380.6	protein_coding	GNG12
785	chr1	68045886	68051717	-	ENSG00000162595.8	protein_coding	DIRAS3
786	chr1	68098473	68233120	-	ENSG00000116729.14	protein_coding	WLS
787	chr1	68428822	68449954	-	ENSG00000116745.7	protein_coding	RPE65
788	chr1	68474152	68497221	-	ENSG00000024526.17	protein_coding	DEPDC1
789	chr1	69567922	70151945	+	ENSG00000033122.21	protein_coding	LRRC7
790	chr1	70144805	70205579	-	ENSG00000066557.6	protein_coding	LRRC40
791	chr1	70205682	70253052	+	ENSG00000116754.14	protein_coding	SRSF11
792	chr1	70258999	70354734	-	ENSG00000118454.13	protein_coding	ANKRD13C
793	chr1	70411218	70439851	+	ENSG00000116761.12	protein_coding	CTH
794	chr1	70852353	71047816	-	ENSG00000050628.21	protein_coding	PTGER3
795	chr1	71063291	71081289	-	ENSG00000132485.14	protein_coding	ZRANB2
796	chr1	71395943	72282539	-	ENSG00000172260.15	protein_coding	NEGR1
797	chr1	74026015	74198187	-	ENSG00000162620.16	protein_coding	LRRIQ3
798	chr1	74198235	74544393	+	ENSG00000259030.8	protein_coding	FPGT-TNNI3K
799	chr1	74198238	74234086	+	ENSG00000254685.8	protein_coding	FPGT
800	chr1	74235387	74544428	+	ENSG00000116783.15	protein_coding	TNNI3K
801	chr1	74469376	74512611	-	ENSG00000162621.7	protein_coding	LRRC53
802	chr1	74568117	74673792	-	ENSG00000178965.14	protein_coding	ERICH3
803	chr1	74705482	74733408	-	ENSG00000116791.14	protein_coding	CRYZ
804	chr1	74733152	74766678	+	ENSG00000162623.16	protein_coding	TYW3
805	chr1	75128434	75161533	+	ENSG00000162624.16	protein_coding	LHX8
806	chr1	75202129	75611114	-	ENSG00000137968.17	protein_coding	SLC44A5
807	chr1	75724431	75787575	+	ENSG00000117054.15	protein_coding	ACADM
808	chr1	75786197	75795086	+	ENSG00000137955.16	protein_coding	RABGGTB
809	chr1	75796882	75913242	+	ENSG00000057468.7	protein_coding	MSH4
810	chr1	75918873	75932404	-	ENSG00000154007.7	protein_coding	ASB17
811	chr1	76074746	76634603	+	ENSG00000184005.11	protein_coding	ST6GALNAC3
812	chr1	76867480	77067546	+	ENSG00000117069.15	protein_coding	ST6GALNAC5
813	chr1	77088989	77219430	-	ENSG00000142892.15	protein_coding	PIGK
814	chr1	77282019	77559966	+	ENSG00000154027.19	protein_coding	AK5
815	chr1	77562416	77683419	-	ENSG00000036549.13	protein_coding	ZZZ3
816	chr1	77695987	77759852	-	ENSG00000077254.14	protein_coding	USP33
817	chr1	77779624	77879540	+	ENSG00000180488.16	protein_coding	MIGA1
818	chr1	77888513	77943895	+	ENSG00000162614.19	protein_coding	NEXN
819	chr1	77944055	77979110	-	ENSG00000162613.18	protein_coding	FUBP1
820	chr1	77979175	78017964	+	ENSG00000162616.9	protein_coding	DNAJB4
821	chr1	77979542	78138444	+	ENSG00000137960.6	protein_coding	GIPC2
822	chr1	78303884	78540701	+	ENSG00000122420.10	protein_coding	PTGFR
823	chr1	78619902	78646145	+	ENSG00000137959.17	protein_coding	IFI44L
824	chr1	78649796	78664078	+	ENSG00000137965.11	protein_coding	IFI44
825	chr1	78889764	79282124	-	ENSG00000162618.15	protein_coding	ADGRL4
826	chr1	81306147	81993932	+	ENSG00000117114.21	protein_coding	ADGRL2
827	chr1	83865024	83999150	-	ENSG00000137941.17	protein_coding	TTLL7
828	chr1	84078062	84238498	+	ENSG00000142875.20	protein_coding	PRKACB
829	chr1	84298366	84389957	+	ENSG00000203943.9	protein_coding	SAMD13
830	chr1	84398484	84415018	+	ENSG00000137976.8	protein_coding	DNASE2B
831	chr1	84479259	84498352	+	ENSG00000117133.11	protein_coding	RPF1
832	chr1	84498323	84506581	-	ENSG00000174021.12	protein_coding	GNG5
833	chr1	84506300	84567379	+	ENSG00000122432.19	protein_coding	SPATA1
834	chr1	84549611	84574480	-	ENSG00000117151.13	protein_coding	CTBS
835	chr1	84643706	84690803	-	ENSG00000117155.17	protein_coding	SSX2IP
836	chr1	84811602	84893206	-	ENSG00000171517.6	protein_coding	LPAR3
837	chr1	84925583	84997113	-	ENSG00000153898.13	protein_coding	MCOLN2
838	chr1	84999147	85133138	+	ENSG00000162643.13	protein_coding	DNAI3
839	chr1	85018082	85048500	-	ENSG00000055732.13	protein_coding	MCOLN3
840	chr1	85156889	85201724	-	ENSG00000097096.10	protein_coding	SYDE2
841	chr1	85249953	85259672	-	ENSG00000162642.14	protein_coding	C1orf52
842	chr1	85265776	85276632	-	ENSG00000142867.14	protein_coding	BCL10
843	chr1	85318481	85578363	-	ENSG00000153904.21	protein_coding	DDAH1
844	chr1	85580761	85584589	+	ENSG00000142871.18	protein_coding	CCN1
845	chr1	85649417	85708433	-	ENSG00000117174.11	protein_coding	ZNHIT6
846	chr1	85729233	86156943	-	ENSG00000171502.15	protein_coding	COL24A1
847	chr1	86346824	86396342	-	ENSG00000122417.16	protein_coding	ODF2L
848	chr1	86424171	86456553	+	ENSG00000137975.8	protein_coding	CLCA2
849	chr1	86468368	86500259	+	ENSG00000016490.16	protein_coding	CLCA1
850	chr1	86547078	86580754	+	ENSG00000016602.9	protein_coding	CLCA4
851	chr1	86704570	86748184	+	ENSG00000097033.15	protein_coding	SH3GLB1
852	chr1	86862445	86914424	-	ENSG00000183291.18	protein_coding	SELENOF
853	chr1	86914635	87109982	+	ENSG00000153936.18	protein_coding	HS2ST1
854	chr1	86993009	87169204	+	ENSG00000267561.2	protein_coding	ENSG00000267561
855	chr1	87328880	87348923	+	ENSG00000143013.13	protein_coding	LMO4
856	chr1	88684222	88836255	+	ENSG00000065243.20	protein_coding	PKN2
857	chr1	88852633	88891944	-	ENSG00000137947.12	protein_coding	GTF2B
858	chr1	88935773	88992953	-	ENSG00000137944.18	protein_coding	KYAT3
859	chr1	88979456	88992960	-	ENSG00000213516.10	protein_coding	RBMXL1
860	chr1	89006679	89022894	-	ENSG00000117226.12	protein_coding	GBP3
861	chr1	89051882	89065360	-	ENSG00000117228.11	protein_coding	GBP1
862	chr1	89106132	89150456	-	ENSG00000162645.13	protein_coding	GBP2
863	chr1	89131742	89176009	-	ENSG00000213512.3	protein_coding	GBP7
864	chr1	89181144	89198942	-	ENSG00000162654.9	protein_coding	GBP4
865	chr1	89256189	89272860	-	ENSG00000154451.15	protein_coding	GBP5
866	chr1	89364059	89388160	+	ENSG00000183347.15	protein_coding	GBP6
867	chr1	89524829	89597861	+	ENSG00000197147.15	protein_coding	LRRC8B
868	chr1	89579592	89579654	+	ENSG00000288629.1	protein_coding	ENSG00000288629
869	chr1	89633072	89769903	+	ENSG00000171488.15	protein_coding	LRRC8C
870	chr1	89633140	89933250	+	ENSG00000271949.1	protein_coding	ENSG00000271949
871	chr1	89821014	89936611	+	ENSG00000171492.14	protein_coding	LRRC8D
872	chr1	89995110	90035533	+	ENSG00000162664.17	protein_coding	ZNF326
873	chr1	90711539	90717302	-	ENSG00000143032.8	protein_coding	BARHL2
874	chr1	90915298	91022272	-	ENSG00000122482.22	protein_coding	ZNF644
875	chr1	91260766	91404856	-	ENSG00000162669.16	protein_coding	HFM1
876	chr1	91500851	91525764	+	ENSG00000097046.13	protein_coding	CDC7
877	chr1	91680343	91906335	-	ENSG00000069702.11	protein_coding	TGFBR3
878	chr1	91949343	92014426	+	ENSG00000137948.19	protein_coding	BRDT
879	chr1	92029985	92063538	+	ENSG00000172031.7	protein_coding	EPHX4
880	chr1	92074533	92075411	-	ENSG00000230667.7	protein_coding	SETSIP
881	chr1	92080305	92184725	+	ENSG00000189195.15	protein_coding	BTBD8
882	chr1	92217915	92245813	+	ENSG00000203910.9	protein_coding	C1orf146
883	chr1	92246402	92298987	-	ENSG00000174842.17	protein_coding	GLMN
884	chr1	92299059	92402056	+	ENSG00000122484.9	protein_coding	RPAP2
885	chr1	92473043	92486925	-	ENSG00000162676.13	protein_coding	GFI1
886	chr1	92508696	92792404	-	ENSG00000067208.16	protein_coding	EVI5
887	chr1	92832013	92841924	+	ENSG00000122406.14	protein_coding	RPL5
888	chr1	92832737	92961522	-	ENSG00000154511.12	protein_coding	DIPK1A
889	chr1	93079235	93139079	+	ENSG00000143033.18	protein_coding	MTF2
890	chr1	93149742	93180516	-	ENSG00000117500.13	protein_coding	TMED5
891	chr1	93179919	93278730	+	ENSG00000122483.18	protein_coding	CCDC18
892	chr1	93345907	93369493	+	ENSG00000117505.13	protein_coding	DR1
893	chr1	93448118	93554661	+	ENSG00000137942.18	protein_coding	FNBP1L
894	chr1	93561741	93847150	-	ENSG00000137936.18	protein_coding	BCAR3
895	chr1	93866284	93879918	-	ENSG00000067334.14	protein_coding	DNTTIP2
896	chr1	93885199	93909456	-	ENSG00000023909.10	protein_coding	GCLM
897	chr1	93992834	94121148	-	ENSG00000198691.14	protein_coding	ABCA4
898	chr1	94148988	94275068	-	ENSG00000137962.13	protein_coding	ARHGAP29
899	chr1	94418389	94518666	+	ENSG00000117528.14	protein_coding	ABCD3
900	chr1	94529173	94541759	-	ENSG00000117525.14	protein_coding	F3
901	chr1	94820342	94895246	+	ENSG00000143036.17	protein_coding	SLC44A3
902	chr1	94896949	94927223	-	ENSG00000117519.16	protein_coding	CNN3
903	chr1	94974405	95072951	-	ENSG00000172339.10	protein_coding	ALG14
904	chr1	95117355	95197607	+	ENSG00000152078.10	protein_coding	TLCD4
905	chr1	95117923	95247225	+	ENSG00000271092.5	protein_coding	TLCD4-RWDD3
906	chr1	95234210	95247225	+	ENSG00000122481.17	protein_coding	RWDD3
907	chr1	96721665	96823738	+	ENSG00000117569.19	protein_coding	PTBP2
908	chr1	97077743	97995000	-	ENSG00000188641.14	protein_coding	DPYD
909	chr1	98661701	98760500	+	ENSG00000162627.17	protein_coding	SNX7
910	chr1	98890245	99227929	-	ENSG00000117598.14	protein_coding	PLPPR5
911	chr1	99264292	99309590	+	ENSG00000117600.14	protein_coding	PLPPR4
912	chr1	99646113	99694541	+	ENSG00000099260.12	protein_coding	PALMD
913	chr1	99703970	99766635	-	ENSG00000156869.14	protein_coding	FRRS1
914	chr1	99850361	99924023	+	ENSG00000162688.17	protein_coding	AGL
915	chr1	99969351	100035634	+	ENSG00000117620.15	protein_coding	SLC35A3
916	chr1	99970011	100083321	+	ENSG00000283761.1	protein_coding	ENSG00000283761
917	chr1	100038095	100083377	+	ENSG00000156875.14	protein_coding	MFSD14A
918	chr1	100083563	100132955	-	ENSG00000156876.10	protein_coding	SASS6
919	chr1	100133150	100150496	+	ENSG00000122435.11	protein_coding	TRMT13
920	chr1	100148448	100178273	-	ENSG00000122477.13	protein_coding	LRRC39
921	chr1	100186919	100249834	-	ENSG00000137992.15	protein_coding	DBT
922	chr1	100266216	100292769	+	ENSG00000137996.13	protein_coding	RTCA
923	chr1	100345001	100520277	+	ENSG00000079335.20	protein_coding	CDC14A
924	chr1	100538139	100542021	+	ENSG00000181656.7	protein_coding	GPR88
925	chr1	100719742	100739045	+	ENSG00000162692.12	protein_coding	VCAM1
926	chr1	100872372	100895179	-	ENSG00000162694.14	protein_coding	EXTL2
927	chr1	100896076	100981757	+	ENSG00000162695.12	protein_coding	SLC30A7
928	chr1	100989623	101026088	-	ENSG00000117543.22	protein_coding	DPH5
929	chr1	101236865	101243713	+	ENSG00000170989.10	protein_coding	S1PR1
930	chr1	101802560	101996926	-	ENSG00000118733.17	protein_coding	OLFM3
931	chr1	102876467	103108872	-	ENSG00000060718.22	protein_coding	COL11A1
932	chr1	103525691	103555239	+	ENSG00000185946.16	protein_coding	RNPC3
933	chr1	103553815	103579534	+	ENSG00000240038.7	protein_coding	AMY2B
934	chr1	103617427	103625780	+	ENSG00000243480.8	protein_coding	AMY2A
935	chr1	103655760	103664554	+	ENSG00000237763.10	protein_coding	AMY1A
936	chr1	103687415	103696454	-	ENSG00000174876.17	protein_coding	AMY1B
937	chr1	103745323	103758726	+	ENSG00000187733.7	protein_coding	AMY1C
938	chr1	107056674	107067636	+	ENSG00000198890.9	protein_coding	PRMT6
939	chr1	107140007	107484923	+	ENSG00000162631.20	protein_coding	NTNG1
940	chr1	107571161	107965180	-	ENSG00000134215.16	protein_coding	VAV3
941	chr1	108134043	108200849	-	ENSG00000085491.17	protein_coding	SLC25A24
942	chr1	108222464	108244081	-	ENSG00000196427.14	protein_coding	NBPF4
943	chr1	108450282	108471920	+	ENSG00000186086.19	protein_coding	NBPF6
944	chr1	108560089	108644900	+	ENSG00000162636.16	protein_coding	FAM102B
945	chr1	108648290	108661526	-	ENSG00000162639.16	protein_coding	HENMT1
946	chr1	108692310	108702928	+	ENSG00000134186.12	protein_coding	PRPF38B
947	chr1	108712908	108742749	+	ENSG00000143107.10	protein_coding	FNDC7
948	chr1	108746674	108809523	+	ENSG00000116266.11	protein_coding	STXBP3
949	chr1	108815898	108963484	-	ENSG00000162641.20	protein_coding	AKNAD1
950	chr1	108875350	108934545	+	ENSG00000121957.15	protein_coding	GPSM2
951	chr1	108881885	108963527	-	ENSG00000121940.17	protein_coding	CLCC1
952	chr1	108970214	109042113	-	ENSG00000085433.17	protein_coding	WDR47
953	chr1	109062496	109076012	-	ENSG00000197780.11	protein_coding	TAF13
954	chr1	109090764	109096934	+	ENSG00000215717.7	protein_coding	TMEM167B
955	chr1	109105951	109113857	-	ENSG00000179902.13	protein_coding	CFAP276
956	chr1	109113679	109206781	+	ENSG00000116299.17	protein_coding	ELAPOR1
957	chr1	109213918	109238182	+	ENSG00000031698.13	protein_coding	SARS1
958	chr1	109249539	109275751	+	ENSG00000143126.8	protein_coding	CELSR2
959	chr1	109279556	109283186	-	ENSG00000134222.16	protein_coding	PSRC1
960	chr1	109292365	109307011	-	ENSG00000221986.7	protein_coding	MYBPHL
961	chr1	109309568	109397918	-	ENSG00000134243.12	protein_coding	SORT1
962	chr1	109399042	109426448	-	ENSG00000143106.13	protein_coding	PSMA5
963	chr1	109466546	109482134	+	ENSG00000143028.9	protein_coding	SYPL2
964	chr1	109483479	109492804	+	ENSG00000162650.17	protein_coding	ATXN7L2
965	chr1	109494052	109502932	+	ENSG00000174151.15	protein_coding	CYB561D1
966	chr1	109504178	109509738	-	ENSG00000181754.7	protein_coding	AMIGO1
967	chr1	109539872	109548406	+	ENSG00000156097.13	protein_coding	GPR61
968	chr1	109548615	109600195	+	ENSG00000065135.12	protein_coding	GNAI3
969	chr1	109603091	109619929	-	ENSG00000134183.13	protein_coding	GNAT2
970	chr1	109616104	109632051	+	ENSG00000116337.20	protein_coding	AMPD2
971	chr1	109656099	109665496	+	ENSG00000168765.19	protein_coding	GSTM4
972	chr1	109668022	109709551	+	ENSG00000213366.13	protein_coding	GSTM2
973	chr1	109687814	109709039	+	ENSG00000134184.13	protein_coding	GSTM1
974	chr1	109711780	109775428	+	ENSG00000134201.12	protein_coding	GSTM5
975	chr1	109733932	109741038	-	ENSG00000134202.12	protein_coding	GSTM3
976	chr1	109750080	109764027	-	ENSG00000198758.11	protein_coding	EPS8L3
977	chr1	109910242	109930992	+	ENSG00000184371.14	protein_coding	CSF1
978	chr1	109984765	110023742	+	ENSG00000168710.18	protein_coding	AHCYL1
979	chr1	110031577	110074641	+	ENSG00000143093.15	protein_coding	STRIP1
980	chr1	110059870	110070672	-	ENSG00000156150.9	protein_coding	ALX3
981	chr1	110112443	110113947	+	ENSG00000186150.5	protein_coding	UBL4B
982	chr1	110150494	110202202	+	ENSG00000197106.7	protein_coding	SLC6A17
983	chr1	110210314	110283100	+	ENSG00000116396.15	protein_coding	KCNC4
984	chr1	110338506	110346681	+	ENSG00000162775.17	protein_coding	RBM15
985	chr1	110362851	110391082	-	ENSG00000168679.18	protein_coding	SLC16A4
986	chr1	110401249	110407942	-	ENSG00000134248.14	protein_coding	LAMTOR5
987	chr1	110451149	110457358	+	ENSG00000143125.6	protein_coding	PROK1
988	chr1	110517217	110519175	-	ENSG00000143105.7	protein_coding	KCNA10
989	chr1	110519837	110631474	-	ENSG00000177301.16	protein_coding	KCNA2
990	chr1	110653560	110674940	-	ENSG00000177272.10	protein_coding	KCNA3
991	chr1	110871188	110899922	+	ENSG00000143119.14	protein_coding	CD53
992	chr1	110947190	110963965	-	ENSG00000121931.16	protein_coding	LRIF1
993	chr1	111117163	111140203	-	ENSG00000156171.15	protein_coding	DRAM2
994	chr1	111139479	111185104	+	ENSG00000134255.16	protein_coding	CEPT1
995	chr1	111185969	111204535	-	ENSG00000162777.17	protein_coding	DENND2D
996	chr1	111200771	111243440	+	ENSG00000064886.14	protein_coding	CHI3L2
997	chr1	111290851	111320566	+	ENSG00000134216.19	protein_coding	CHIA
998	chr1	111346600	111353013	+	ENSG00000173947.14	protein_coding	PIFO
999	chr1	111414319	111427735	-	ENSG00000085465.13	protein_coding	OVGP1
1000	chr1	111439890	111449256	-	ENSG00000116455.14	protein_coding	WDR77
1001	chr1	111448864	111462773	+	ENSG00000116459.11	protein_coding	ATP5PB
1002	chr1	111473792	111478512	+	ENSG00000143110.12	protein_coding	C1orf162
1003	chr1	111483348	111563962	-	ENSG00000121933.19	protein_coding	TMIGD3
1004	chr1	111499429	111503633	-	ENSG00000282608.2	protein_coding	ADORA3
1005	chr1	111542218	111716691	+	ENSG00000116473.15	protein_coding	RAP1A
1006	chr1	111680630	111755824	-	ENSG00000197852.12	protein_coding	INKA2
1007	chr1	111754832	111775602	+	ENSG00000064703.13	protein_coding	DDX20
1008	chr1	111770662	111989668	-	ENSG00000171385.11	protein_coding	KCND3
1009	chr1	112396214	112463456	+	ENSG00000143079.15	protein_coding	CTTNBP2NL
1010	chr1	112466541	112530165	+	ENSG00000134245.18	protein_coding	WNT2B
1011	chr1	112523514	112620825	-	ENSG00000007341.19	protein_coding	ST7L
1012	chr1	112619805	112671616	+	ENSG00000116489.13	protein_coding	CAPZA1
1013	chr1	112673141	112700756	+	ENSG00000155363.19	protein_coding	MOV10
1014	chr1	112701127	112707434	-	ENSG00000155366.17	protein_coding	RHOC
1015	chr1	112702614	112711433	-	ENSG00000271810.5	protein_coding	ENSG00000271810
1016	chr1	112709994	112715332	-	ENSG00000155367.16	protein_coding	PPM1J
1017	chr1	112718905	112727235	+	ENSG00000184599.14	protein_coding	TAFA3
1018	chr1	112911847	112957593	-	ENSG00000155380.13	protein_coding	SLC16A1
1019	chr1	113073198	113132260	+	ENSG00000198799.12	protein_coding	LRIG2
1020	chr1	113390515	113685923	+	ENSG00000081026.19	protein_coding	MAGI3
1021	chr1	113696831	113759489	-	ENSG00000116793.16	protein_coding	PHTF1
1022	chr1	113761832	113812476	-	ENSG00000081019.14	protein_coding	RSBN1
1023	chr1	113813811	113871753	-	ENSG00000134242.16	protein_coding	PTPN22
1024	chr1	113876816	113887581	-	ENSG00000188761.13	protein_coding	BCL2L15
1025	chr1	113894194	113905201	-	ENSG00000134262.13	protein_coding	AP4B1
1026	chr1	113904619	113914086	+	ENSG00000118655.8	protein_coding	DCLRE1B
1027	chr1	113929324	113977869	+	ENSG00000163349.22	protein_coding	HIPK1
1028	chr1	113979391	114035572	+	ENSG00000116774.12	protein_coding	OLFML3
1029	chr1	114089291	114153880	-	ENSG00000134207.17	protein_coding	SYT6
1030	chr1	114392790	114511203	-	ENSG00000197323.12	protein_coding	TRIM33
1031	chr1	114567557	114581629	-	ENSG00000116752.6	protein_coding	BCAS2
1032	chr1	114582848	114670422	-	ENSG00000175984.15	protein_coding	DENND2C
1033	chr1	114673090	114695618	-	ENSG00000116748.22	protein_coding	AMPD1
1034	chr1	114704469	114716771	-	ENSG00000213281.5	protein_coding	NRAS
1035	chr1	114716913	114758676	-	ENSG00000009307.17	protein_coding	CSDE1
1036	chr1	114769479	114780685	-	ENSG00000052723.12	protein_coding	SIKE1
1037	chr1	114854863	114995370	+	ENSG00000198765.12	protein_coding	SYCP1
1038	chr1	115029826	115034302	+	ENSG00000134200.4	protein_coding	TSHB
1039	chr1	115048011	115089503	-	ENSG00000134198.10	protein_coding	TSPAN2
1040	chr1	115285904	115338770	-	ENSG00000134259.6	protein_coding	NGF
1041	chr1	115641970	115698224	+	ENSG00000173218.15	protein_coding	VANGL1
1042	chr1	115700021	115768714	-	ENSG00000118729.12	protein_coding	CASQ2
1043	chr1	115836377	115843917	-	ENSG00000177551.5	protein_coding	NHLH2
1044	chr1	115976513	116070054	+	ENSG00000163393.13	protein_coding	SLC22A15
1045	chr1	116111399	116138149	+	ENSG00000173212.5	protein_coding	MAB21L3
1046	chr1	116372668	116410261	+	ENSG00000163399.16	protein_coding	ATP1A1
1047	chr1	116514534	116571039	-	ENSG00000116815.16	protein_coding	CD58
1048	chr1	116574399	116667755	-	ENSG00000143061.18	protein_coding	IGSF3
1049	chr1	116754430	116769229	+	ENSG00000116824.5	protein_coding	CD2
1050	chr1	116909916	116990353	+	ENSG00000134247.10	protein_coding	PTGFRN
1051	chr1	117001750	117036552	+	ENSG00000134256.13	protein_coding	CD101
1052	chr1	117060326	117107453	+	ENSG00000116830.12	protein_coding	TTF2
1053	chr1	117111060	117122587	-	ENSG00000134253.10	protein_coding	TRIM45
1054	chr1	117143587	117210960	-	ENSG00000134258.18	protein_coding	VTCN1
1055	chr1	117367449	117528872	+	ENSG00000198162.12	protein_coding	MAN1A2
1056	chr1	117606048	117628389	+	ENSG00000183508.5	protein_coding	TENT5C
1057	chr1	117863485	117929621	-	ENSG00000196505.11	protein_coding	GDAP2
1058	chr1	117929720	117966543	+	ENSG00000065183.16	protein_coding	WDR3
1059	chr1	117953590	118185228	-	ENSG00000155761.14	protein_coding	SPAG17
1060	chr1	118883046	118989556	-	ENSG00000092607.15	protein_coding	TBX15
1061	chr1	119031216	119140654	-	ENSG00000116874.12	protein_coding	WARS2
1062	chr1	119368779	119394130	+	ENSG00000116882.15	protein_coding	HAO2
1063	chr1	119414931	119423035	+	ENSG00000203859.10	protein_coding	HSD3B2
1064	chr1	119507198	119515054	+	ENSG00000203857.10	protein_coding	HSD3B1
1065	chr1	119619377	119648266	-	ENSG00000143067.5	protein_coding	ZNF697
1066	chr1	119648411	119744218	+	ENSG00000092621.13	protein_coding	PHGDH
1067	chr1	119748002	119768905	-	ENSG00000134240.12	protein_coding	HMGCS2
1068	chr1	119794017	119811580	-	ENSG00000134193.15	protein_coding	REG4
1069	chr1	119893533	119896515	-	ENSG00000134249.7	protein_coding	ADAM30
1070	chr1	119911553	120100779	-	ENSG00000134250.21	protein_coding	NOTCH2
1071	chr1	120150898	120176520	-	ENSG00000265808.4	protein_coding	SEC22B
1072	chr1	120415035	120469676	+	ENSG00000270231.5	protein_coding	NBPF8
1073	chr1	120723912	120794851	+	ENSG00000286106.3	protein_coding	NOTCH2NLR
1074	chr1	120723949	120842110	+	ENSG00000273136.8	protein_coding	NBPF26
1075	chr1	120889771	120890530	+	ENSG00000263353.4	protein_coding	PPIAL4A
1076	chr1	121167646	121185539	-	ENSG00000188610.12	protein_coding	FAM72B
1077	chr1	121184811	121392874	+	ENSG00000171943.12	protein_coding	SRGAP2C
1078	chr1	143894544	143905977	-	ENSG00000273213.4	protein_coding	H3-7
1079	chr1	143955287	143971986	-	ENSG00000263513.6	protein_coding	FAM72C
1080	chr1	144372875	144373634	-	ENSG00000271567.2	protein_coding	PPIAL4E
1081	chr1	144421390	144461676	-	ENSG00000266338.7	protein_coding	NBPF15
1082	chr1	144592893	144593652	+	ENSG00000279782.3	protein_coding	PPIAL4F
1083	chr1	144887265	145095528	-	ENSG00000196369.12	protein_coding	SRGAP2B
1084	chr1	145095974	145112696	+	ENSG00000215784.6	protein_coding	FAM72D
1085	chr1	145241415	145242174	-	ENSG00000289549.1	protein_coding	PPIAL4D
1086	chr1	145289900	145425603	-	ENSG00000162825.18	protein_coding	NBPF20
1087	chr1	145607988	145670650	+	ENSG00000117262.19	protein_coding	GPR89A
1088	chr1	145670852	145708148	-	ENSG00000174827.14	protein_coding	PDZK1
1089	chr1	145719471	145739288	+	ENSG00000117281.16	protein_coding	CD160
1090	chr1	145738868	145824095	-	ENSG00000265491.5	protein_coding	RNF115
1091	chr1	145824053	145844402	+	ENSG00000186141.10	protein_coding	POLR3C
1092	chr1	145845630	145848954	+	ENSG00000186364.12	protein_coding	NUDT17
1093	chr1	145848522	145859836	-	ENSG00000131788.16	protein_coding	PIAS3
1094	chr1	145866560	145885866	-	ENSG00000198483.13	protein_coding	ANKRD35
1095	chr1	145891208	145910111	-	ENSG00000143127.13	protein_coding	ITGA10
1096	chr1	145911350	145918717	-	ENSG00000131779.11	protein_coding	PEX11B
1097	chr1	145917714	145926741	-	ENSG00000289565.1	protein_coding	ENSG00000289565
1098	chr1	145921556	145927678	-	ENSG00000265241.8	protein_coding	RBM8A
1099	chr1	145927258	145977811	+	ENSG00000280778.1	protein_coding	ENSG00000280778
1100	chr1	145933423	145958017	-	ENSG00000271601.4	protein_coding	LIX1L
1101	chr1	145959441	145964575	-	ENSG00000272031.3	protein_coding	ANKRD34A
1102	chr1	145964690	145978848	+	ENSG00000121851.13	protein_coding	POLR3GL
1103	chr1	145992435	145996579	-	ENSG00000265972.6	protein_coding	TXNIP
1104	chr1	146017468	146036746	-	ENSG00000168509.20	protein_coding	HJV
1105	chr1	146064711	146229000	-	ENSG00000271425.9	protein_coding	NBPF10
1106	chr1	146146203	146229041	-	ENSG00000264343.7	protein_coding	NOTCH2NLA
1107	chr1	146344006	146344765	-	ENSG00000270339.4	protein_coding	PPIAL4H
1108	chr1	146938324	146996202	+	ENSG00000268043.9	protein_coding	NBPF12
1109	chr1	147155106	147172550	-	ENSG00000131791.8	protein_coding	PRKAB2
1110	chr1	147175351	147243050	-	ENSG00000131781.13	protein_coding	FMO5
1111	chr1	147242654	147295765	+	ENSG00000131778.20	protein_coding	CHD1L
1112	chr1	147541501	147626216	+	ENSG00000116128.12	protein_coding	BCL9
1113	chr1	147611590	147611796	+	ENSG00000288626.1	protein_coding	ENSG00000288626
1114	chr1	147629652	147670524	-	ENSG00000162836.12	protein_coding	ACP6
1115	chr1	147756199	147773362	-	ENSG00000265107.3	protein_coding	GJA5
1116	chr1	147902795	147909269	+	ENSG00000121634.6	protein_coding	GJA8
1117	chr1	147928393	147993592	+	ENSG00000188092.15	protein_coding	GPR89B
1118	chr1	148102047	148152322	-	ENSG00000263956.8	protein_coding	NBPF11
1119	chr1	148482548	148483302	-	ENSG00000236334.3	protein_coding	PPIAL4G
1120	chr1	148531385	148679742	-	ENSG00000270629.7	protein_coding	NBPF14
1121	chr1	148600285	148679746	-	ENSG00000286019.2	protein_coding	NOTCH2NLB
1122	chr1	148748774	148752415	+	ENSG00000177144.8	protein_coding	NUDT4B
1123	chr1	148808140	149048286	+	ENSG00000178104.21	protein_coding	PDE4DIP
1124	chr1	149052186	149103561	-	ENSG00000269713.9	protein_coding	NBPF9
1125	chr1	149390621	149471833	+	ENSG00000286219.2	protein_coding	NOTCH2NLC
1126	chr1	149390623	149556361	+	ENSG00000286185.1	protein_coding	ENSG00000286185
1127	chr1	149475045	149556361	+	ENSG00000271383.8	protein_coding	NBPF19
1128	chr1	149583848	149584607	+	ENSG00000288867.1	protein_coding	PPIAL4C
1129	chr1	149782671	149791675	+	ENSG00000150337.14	protein_coding	FCGR1A
1130	chr1	149782689	149812373	-	ENSG00000203814.7	protein_coding	H2BC18
1131	chr1	149813225	149813693	-	ENSG00000183598.4	protein_coding	H3C13
1132	chr1	149832657	149839767	+	ENSG00000270882.3	protein_coding	H4C14
1133	chr1	149840687	149841208	-	ENSG00000203811.2	protein_coding	H3C14
1134	chr1	149842218	149842750	-	ENSG00000288825.1	protein_coding	H2AC18
1135	chr1	149851061	149851594	+	ENSG00000288859.1	protein_coding	H2AC19
1136	chr1	149852608	149853125	+	ENSG00000203852.4	protein_coding	H3C15
1137	chr1	149854045	149861159	-	ENSG00000270276.3	protein_coding	H4C15
1138	chr1	149884459	149886682	-	ENSG00000184678.11	protein_coding	H2BC21
1139	chr1	149886918	149887411	+	ENSG00000184260.6	protein_coding	H2AC20
1140	chr1	149887469	149887965	-	ENSG00000184270.6	protein_coding	H2AC21
1141	chr1	149887890	149900798	+	ENSG00000178096.9	protein_coding	BOLA1
1142	chr1	149903318	149917844	-	ENSG00000159164.10	protein_coding	SV2A
1143	chr1	149923317	149927803	-	ENSG00000143368.10	protein_coding	SF3B4
1144	chr1	149928651	149936879	-	ENSG00000014914.21	protein_coding	MTMR11
1145	chr1	149937812	150010726	-	ENSG00000264522.6	protein_coding	OTUD7B
1146	chr1	150067279	150145329	+	ENSG00000136631.16	protein_coding	VPS45
1147	chr1	150149183	150164720	+	ENSG00000023902.14	protein_coding	PLEKHO1
1148	chr1	150218417	150236156	-	ENSG00000143401.15	protein_coding	ANP32E
1149	chr1	150257251	150265078	+	ENSG00000118298.12	protein_coding	CA14
1150	chr1	150265399	150269580	-	ENSG00000117362.13	protein_coding	APH1A
1151	chr1	150268200	150280916	+	ENSG00000118292.9	protein_coding	C1orf54
1152	chr1	150282543	150287093	+	ENSG00000159208.16	protein_coding	CIART
1153	chr1	150293861	150308979	+	ENSG00000266472.6	protein_coding	MRPS21
1154	chr1	150321479	150353233	+	ENSG00000117360.13	protein_coding	PRPF3
1155	chr1	150363091	150476566	+	ENSG00000163125.16	protein_coding	RPRD2
1156	chr1	150487414	150507602	+	ENSG00000143374.18	protein_coding	TARS2
1157	chr1	150508062	150513789	+	ENSG00000143369.15	protein_coding	ECM1
1158	chr1	150549369	150560937	+	ENSG00000143382.16	protein_coding	ADAMTSL4
1159	chr1	150560895	150579738	-	ENSG00000143384.14	protein_coding	MCL1
1160	chr1	150600851	150629612	-	ENSG00000143420.19	protein_coding	ENSA
1161	chr1	150646230	150697154	-	ENSG00000143457.11	protein_coding	GOLPH3L
1162	chr1	150698060	150720895	-	ENSG00000143452.16	protein_coding	HORMAD1
1163	chr1	150730079	150765957	-	ENSG00000163131.12	protein_coding	CTSS
1164	chr1	150794880	150809577	-	ENSG00000143387.14	protein_coding	CTSK
1165	chr1	150809713	150876708	-	ENSG00000143437.21	protein_coding	ARNT
1166	chr1	150887136	150913292	+	ENSG00000283324.1	protein_coding	CTXND2
1167	chr1	150926263	150964744	+	ENSG00000143379.13	protein_coding	SETDB1
1168	chr1	150960583	150975003	-	ENSG00000143418.20	protein_coding	CERS2
1169	chr1	150982249	150995634	+	ENSG00000143412.10	protein_coding	ANXA9
1170	chr1	150996549	151008376	-	ENSG00000143409.17	protein_coding	MINDY1
1171	chr1	151008420	151035713	+	ENSG00000143363.17	protein_coding	PRUNE1
1172	chr1	151036321	151047720	+	ENSG00000163141.20	protein_coding	BNIPL
1173	chr1	151047751	151051986	+	ENSG00000143443.10	protein_coding	C1orf56
1174	chr1	151050971	151070325	-	ENSG00000197622.13	protein_coding	CDC42SE1
1175	chr1	151060397	151069544	+	ENSG00000213190.4	protein_coding	MLLT11
1176	chr1	151070578	151125542	+	ENSG00000143458.12	protein_coding	GABPB2
1177	chr1	151131685	151146631	-	ENSG00000143434.17	protein_coding	SEMA6C
1178	chr1	151156649	151159749	+	ENSG00000163154.6	protein_coding	TNFAIP8L2
1179	chr1	151156664	151170296	+	ENSG00000163156.12	protein_coding	SCNM1
1180	chr1	151159748	151165948	-	ENSG00000163155.12	protein_coding	LYSMD1
1181	chr1	151169986	151176284	-	ENSG00000163157.15	protein_coding	TMOD4
1182	chr1	151176304	151195321	-	ENSG00000163159.15	protein_coding	VPS72
1183	chr1	151197949	151249536	+	ENSG00000143398.20	protein_coding	PIP5K1A
1184	chr1	151254709	151267479	+	ENSG00000159352.16	protein_coding	PSMD4
1185	chr1	151281618	151292176	+	ENSG00000143373.18	protein_coding	ZNF687
1186	chr1	151291797	151327715	-	ENSG00000143393.17	protein_coding	PI4KB
1187	chr1	151340640	151347326	-	ENSG00000143390.18	protein_coding	RFX5
1188	chr1	151364304	151372707	-	ENSG00000143416.21	protein_coding	SELENBP1
1189	chr1	151399560	151401937	+	ENSG00000159377.11	protein_coding	PSMB4
1190	chr1	151402724	151459494	-	ENSG00000143442.23	protein_coding	POGZ
1191	chr1	151510510	151538692	+	ENSG00000143375.15	protein_coding	CGN
1192	chr1	151540305	151583583	+	ENSG00000143367.17	protein_coding	TUFT1
1193	chr1	151612006	151699091	+	ENSG00000143376.14	protein_coding	SNX27
1194	chr1	151700058	151716803	-	ENSG00000159409.15	protein_coding	CELF3
1195	chr1	151710433	151729805	+	ENSG00000178796.13	protein_coding	RIIAD1
1196	chr1	151759647	151763496	-	ENSG00000143436.11	protein_coding	MRPL9
1197	chr1	151762899	151771334	+	ENSG00000143450.19	protein_coding	OAZ3
1198	chr1	151770107	151791416	-	ENSG00000182134.17	protein_coding	TDRKH
1199	chr1	151800264	151805419	-	ENSG00000213171.3	protein_coding	LINGO4
1200	chr1	151806071	151831845	-	ENSG00000143365.20	protein_coding	RORC
1201	chr1	151837818	151840557	-	ENSG00000225556.2	protein_coding	C2CD4D
1202	chr1	151847101	151853712	-	ENSG00000196407.12	protein_coding	THEM5
1203	chr1	151870866	151909637	-	ENSG00000159445.13	protein_coding	THEM4
1204	chr1	151982915	151993859	-	ENSG00000197747.9	protein_coding	S100A10
1205	chr1	152032506	152047907	-	ENSG00000163191.6	protein_coding	S100A11
1206	chr1	152084141	152089064	-	ENSG00000182898.4	protein_coding	TCHHL1
1207	chr1	152106317	152115444	-	ENSG00000159450.13	protein_coding	TCHH
1208	chr1	152153595	152159228	-	ENSG00000215853.3	protein_coding	RPTN
1209	chr1	152212076	152224193	-	ENSG00000197915.7	protein_coding	HRNR
1210	chr1	152302165	152325239	-	ENSG00000143631.11	protein_coding	FLG
1211	chr1	152348735	152360006	-	ENSG00000143520.6	protein_coding	FLG2
1212	chr1	152409243	152414263	-	ENSG00000143536.7	protein_coding	CRNN
1213	chr1	152510803	152512177	+	ENSG00000186207.5	protein_coding	LCE5A
1214	chr1	152514482	152516008	+	ENSG00000169509.6	protein_coding	CRCT1
1215	chr1	152565654	152566780	-	ENSG00000185966.4	protein_coding	LCE3E
1216	chr1	152579381	152580516	-	ENSG00000163202.5	protein_coding	LCE3D
1217	chr1	152600234	152601086	+	ENSG00000244057.5	protein_coding	LCE3C
1218	chr1	152613811	152614098	+	ENSG00000187238.5	protein_coding	LCE3B
1219	chr1	152622834	152623103	-	ENSG00000185962.1	protein_coding	LCE3A
1220	chr1	152663380	152664659	+	ENSG00000187223.4	protein_coding	LCE2D
1221	chr1	152675279	152676569	+	ENSG00000187180.4	protein_coding	LCE2C
1222	chr1	152686123	152687397	+	ENSG00000159455.9	protein_coding	LCE2B
1223	chr1	152698345	152699442	+	ENSG00000187173.4	protein_coding	LCE2A
1224	chr1	152708160	152709434	+	ENSG00000187170.6	protein_coding	LCE4A
1225	chr1	152719522	152720470	+	ENSG00000198854.5	protein_coding	C1orf68
1226	chr1	152758025	152762056	+	ENSG00000203786.7	protein_coding	KPRP
1227	chr1	152775140	152777024	+	ENSG00000240386.4	protein_coding	LCE1F
1228	chr1	152786214	152788426	+	ENSG00000186226.9	protein_coding	LCE1E
1229	chr1	152796721	152798181	+	ENSG00000172155.10	protein_coding	LCE1D
1230	chr1	152804832	152806651	-	ENSG00000197084.6	protein_coding	LCE1C
1231	chr1	152811971	152813108	+	ENSG00000196734.9	protein_coding	LCE1B
1232	chr1	152827473	152828097	+	ENSG00000186844.6	protein_coding	LCE1A
1233	chr1	152842856	152843983	+	ENSG00000235942.3	protein_coding	LCE6A
1234	chr1	152859996	152861252	+	ENSG00000285946.2	protein_coding	LCE7A
1235	chr1	152878322	152885047	+	ENSG00000163206.6	protein_coding	SMCP
1236	chr1	152908546	152911886	+	ENSG00000163207.7	protein_coding	IVL
1237	chr1	152947206	152949255	+	ENSG00000283227.2	protein_coding	SPRR5
1238	chr1	152970648	152972574	+	ENSG00000184148.4	protein_coding	SPRR4
1239	chr1	152984081	152985814	+	ENSG00000169474.5	protein_coding	SPRR1A
1240	chr1	153001747	153003856	+	ENSG00000163209.15	protein_coding	SPRR3
1241	chr1	153031203	153032900	+	ENSG00000169469.9	protein_coding	SPRR1B
1242	chr1	153039732	153041931	-	ENSG00000163216.7	protein_coding	SPRR2D
1243	chr1	153056120	153057512	-	ENSG00000241794.2	protein_coding	SPRR2A
1244	chr1	153070226	153071611	-	ENSG00000196805.8	protein_coding	SPRR2B
1245	chr1	153093135	153106184	-	ENSG00000203785.9	protein_coding	SPRR2E
1246	chr1	153112121	153113516	-	ENSG00000244094.2	protein_coding	SPRR2F
1247	chr1	153149582	153150890	-	ENSG00000159516.9	protein_coding	SPRR2G
1248	chr1	153203430	153205120	+	ENSG00000203784.3	protein_coding	LELP1
1249	chr1	153217584	153219310	+	ENSG00000203783.5	protein_coding	PRR9
1250	chr1	153259687	153262124	+	ENSG00000203782.6	protein_coding	LORICRIN
1251	chr1	153297116	153312952	-	ENSG00000159527.4	protein_coding	PGLYRP3
1252	chr1	153330120	153348841	-	ENSG00000163218.15	protein_coding	PGLYRP4
1253	chr1	153357854	153361023	+	ENSG00000163220.11	protein_coding	S100A9
1254	chr1	153373711	153375621	-	ENSG00000163221.9	protein_coding	S100A12
1255	chr1	153390032	153391073	-	ENSG00000143546.10	protein_coding	S100A8
1256	chr1	153416520	153423222	+	ENSG00000184330.12	protein_coding	S100A7A
1257	chr1	153457744	153460651	-	ENSG00000143556.9	protein_coding	S100A7
1258	chr1	153534599	153536244	-	ENSG00000197956.10	protein_coding	S100A6
1259	chr1	153537147	153541765	-	ENSG00000196420.8	protein_coding	S100A5
1260	chr1	153543613	153550136	-	ENSG00000196154.12	protein_coding	S100A4
1261	chr1	153547329	153549258	-	ENSG00000188015.10	protein_coding	S100A3
1262	chr1	153561108	153567890	-	ENSG00000196754.13	protein_coding	S100A2
1263	chr1	153606886	153613145	-	ENSG00000188643.11	protein_coding	S100A16
1264	chr1	153614255	153616986	-	ENSG00000189334.9	protein_coding	S100A14
1265	chr1	153618787	153631360	-	ENSG00000189171.15	protein_coding	S100A13
1266	chr1	153627926	153632039	+	ENSG00000160678.12	protein_coding	S100A1
1267	chr1	153633982	153646306	+	ENSG00000160679.13	protein_coding	CHTOP
1268	chr1	153658703	153661852	+	ENSG00000143553.11	protein_coding	SNAPIN
1269	chr1	153661788	153671028	-	ENSG00000143621.17	protein_coding	ILF2
1270	chr1	153678688	153693992	+	ENSG00000169418.10	protein_coding	NPR1
1271	chr1	153728050	153774808	+	ENSG00000143624.14	protein_coding	INTS3
1272	chr1	153774354	153780157	+	ENSG00000143554.14	protein_coding	SLC27A3
1273	chr1	153789030	153923360	-	ENSG00000143614.11	protein_coding	GATAD2B
1274	chr1	153929501	153946718	-	ENSG00000198837.10	protein_coding	DENND4B
1275	chr1	153947669	153958615	-	ENSG00000160741.17	protein_coding	CRTC2
1276	chr1	153959099	153968184	-	ENSG00000143570.19	protein_coding	SLC39A1
1277	chr1	153959151	153975887	-	ENSG00000285779.1	protein_coding	ENSG00000285779
1278	chr1	153967534	153974361	+	ENSG00000143578.16	protein_coding	CREB3L4
1279	chr1	153974269	153977674	-	ENSG00000143543.15	protein_coding	JTB
1280	chr1	153975850	153986246	-	ENSG00000285641.1	protein_coding	ENSG00000285641
1281	chr1	153981617	153986358	-	ENSG00000143545.10	protein_coding	RAB13
1282	chr1	153990762	153992155	+	ENSG00000177954.14	protein_coding	RPS27
1283	chr1	153992685	154155116	-	ENSG00000143552.9	protein_coding	NUP210L
1284	chr1	154155308	154194648	-	ENSG00000143549.22	protein_coding	TPM3
1285	chr1	154199085	154206333	-	ENSG00000163263.7	protein_coding	CFAP141
1286	chr1	154206696	154220637	-	ENSG00000143612.21	protein_coding	C1orf43
1287	chr1	154220179	154271510	+	ENSG00000143569.19	protein_coding	UBAP2L
1288	chr1	154272355	154275875	+	ENSG00000143575.16	protein_coding	HAX1
1289	chr1	154321090	154325325	+	ENSG00000143595.13	protein_coding	AQP10
1290	chr1	154325525	154351304	+	ENSG00000143515.20	protein_coding	ATP8B2
1291	chr1	154405193	154469450	+	ENSG00000160712.13	protein_coding	IL6R
1292	chr1	154469772	154502412	-	ENSG00000169291.10	protein_coding	SHE
1293	chr1	154502219	154548147	+	ENSG00000163239.12	protein_coding	TDRD10
1294	chr1	154548577	154559028	-	ENSG00000160714.10	protein_coding	UBE2Q1
1295	chr1	154567778	154580013	+	ENSG00000160716.6	protein_coding	CHRNB2
1296	chr1	154581695	154628013	-	ENSG00000160710.18	protein_coding	ADAR
1297	chr1	154697455	154870281	-	ENSG00000143603.19	protein_coding	KCNN3
1298	chr1	154924740	154936719	-	ENSG00000163344.6	protein_coding	PMVK
1299	chr1	154944076	154956123	-	ENSG00000163346.17	protein_coding	PBXIP1
1300	chr1	154957026	154963853	-	ENSG00000163348.4	protein_coding	PYGO2
1301	chr1	154962298	154974395	-	ENSG00000160691.19	protein_coding	SHC1
1302	chr1	154974653	154979251	+	ENSG00000173207.13	protein_coding	CKS1B
1303	chr1	154983338	154993111	+	ENSG00000160688.19	protein_coding	FLAD1
1304	chr1	154993586	154994315	+	ENSG00000163352.6	protein_coding	LENEP
1305	chr1	155002630	155018523	+	ENSG00000160685.14	protein_coding	ZBTB7B
1306	chr1	155018520	155033781	-	ENSG00000163354.15	protein_coding	DCST2
1307	chr1	155033824	155050930	+	ENSG00000163357.11	protein_coding	DCST1
1308	chr1	155050566	155062775	+	ENSG00000143537.14	protein_coding	ADAM15
1309	chr1	155063737	155069553	+	ENSG00000243364.8	protein_coding	EFNA4
1310	chr1	155063748	155086807	+	ENSG00000251246.1	protein_coding	ENSG00000251246
1311	chr1	155078837	155087538	+	ENSG00000143590.14	protein_coding	EFNA3
1312	chr1	155127876	155134899	+	ENSG00000169242.12	protein_coding	EFNA1
1313	chr1	155135344	155138857	+	ENSG00000169241.19	protein_coding	SLC50A1
1314	chr1	155139891	155140595	-	ENSG00000179085.8	protein_coding	DPM3
1315	chr1	155169408	155173475	-	ENSG00000163463.13	protein_coding	KRTCAP2
1316	chr1	155169409	155187272	-	ENSG00000273088.2	protein_coding	ENSG00000273088
1317	chr1	155173787	155184971	+	ENSG00000163462.19	protein_coding	TRIM46
1318	chr1	155185824	155192916	-	ENSG00000185499.17	protein_coding	MUC1
1319	chr1	155195588	155209051	-	ENSG00000169231.13	protein_coding	THBS3
1320	chr1	155208695	155213824	+	ENSG00000173171.15	protein_coding	MTX1
1321	chr1	155234452	155244699	-	ENSG00000177628.16	protein_coding	GBA
1322	chr1	155247205	155255483	-	ENSG00000160767.22	protein_coding	FAM189B
1323	chr1	155255979	155262430	-	ENSG00000116521.11	protein_coding	SCAMP3
1324	chr1	155262868	155278491	-	ENSG00000176444.19	protein_coding	CLK2
1325	chr1	155277463	155289848	+	ENSG00000143630.10	protein_coding	HCN3
1326	chr1	155289293	155301438	-	ENSG00000143627.19	protein_coding	PKLR
1327	chr1	155308748	155320666	+	ENSG00000160752.15	protein_coding	FDPS
1328	chr1	155320894	155331114	+	ENSG00000160753.17	protein_coding	RUSC1
1329	chr1	155335268	155563162	-	ENSG00000116539.14	protein_coding	ASH1L
1330	chr1	155563235	155614951	+	ENSG00000125459.18	protein_coding	MSTO1
1331	chr1	155659443	155689000	-	ENSG00000163374.20	protein_coding	YY1AP1
1332	chr1	155687960	155739010	+	ENSG00000132676.16	protein_coding	DAP3
1333	chr1	155749659	155859400	-	ENSG00000116580.20	protein_coding	GON4L
1334	chr1	155859567	155885199	+	ENSG00000132718.9	protein_coding	SYT11
1335	chr1	155897808	155911404	-	ENSG00000143622.12	protein_coding	RIT1
1336	chr1	155913045	155934413	-	ENSG00000132680.11	protein_coding	KHDC4
1337	chr1	155941638	155943087	+	ENSG00000173080.6	protein_coding	RXFP4
1338	chr1	155946851	156007070	-	ENSG00000116584.22	protein_coding	ARHGEF2
1339	chr1	156009048	156020951	-	ENSG00000163479.14	protein_coding	SSR2
1340	chr1	156035299	156053798	-	ENSG00000160803.8	protein_coding	UBQLN4
1341	chr1	156054782	156058506	+	ENSG00000116586.12	protein_coding	LAMTOR2
1342	chr1	156061160	156070504	+	ENSG00000132698.15	protein_coding	RAB25
1343	chr1	156072013	156082465	-	ENSG00000254726.3	protein_coding	MEX3A
1344	chr1	156082573	156140081	+	ENSG00000160789.24	protein_coding	LMNA
1345	chr1	156147366	156177752	+	ENSG00000196189.14	protein_coding	SEMA4A
1346	chr1	156193932	156212796	+	ENSG00000160785.14	protein_coding	SLC25A44
1347	chr1	156212982	156243332	+	ENSG00000260238.6	protein_coding	PMF1-BGLAP
1348	chr1	156212993	156240042	+	ENSG00000160783.19	protein_coding	PMF1
1349	chr1	156242184	156243317	+	ENSG00000242252.2	protein_coding	BGLAP
1350	chr1	156243320	156248117	-	ENSG00000160781.17	protein_coding	PAQR6
1351	chr1	156249224	156282825	-	ENSG00000198952.8	protein_coding	SMG5
1352	chr1	156282935	156293185	+	ENSG00000163472.19	protein_coding	TMEM79
1353	chr1	156290089	156295689	-	ENSG00000198715.13	protein_coding	GLMP
1354	chr1	156298624	156299307	-	ENSG00000189030.10	protein_coding	VHLL
1355	chr1	156308968	156367873	-	ENSG00000163468.15	protein_coding	CCT3
1356	chr1	156337314	156346995	+	ENSG00000163467.12	protein_coding	TSACC
1357	chr1	156369211	156385219	+	ENSG00000132677.13	protein_coding	RHBG
1358	chr1	156463727	156500779	-	ENSG00000116604.19	protein_coding	MEF2D
1359	chr1	156525405	156572604	-	ENSG00000183856.11	protein_coding	IQGAP3
1360	chr1	156579723	156587719	+	ENSG00000187862.13	protein_coding	TTC24
1361	chr1	156591756	156609507	+	ENSG00000163382.13	protein_coding	NAXE
1362	chr1	156594301	156601496	-	ENSG00000160818.17	protein_coding	GPATCH4
1363	chr1	156619331	156625725	+	ENSG00000132702.13	protein_coding	HAPLN2
1364	chr1	156641390	156659532	+	ENSG00000132692.19	protein_coding	BCAN
1365	chr1	156668763	156677407	-	ENSG00000132688.11	protein_coding	NES
1366	chr1	156699606	156705816	-	ENSG00000143320.9	protein_coding	CRABP2
1367	chr1	156721891	156728766	-	ENSG00000143319.17	protein_coding	ISG20L2
1368	chr1	156728442	156736960	+	ENSG00000143303.12	protein_coding	METTL25B
1369	chr1	156737303	156741590	-	ENSG00000143314.12	protein_coding	MRPL24
1370	chr1	156742109	156766925	-	ENSG00000143321.19	protein_coding	HDGF
1371	chr1	156750610	156800815	+	ENSG00000143294.15	protein_coding	PRCC
1372	chr1	156806243	156816848	-	ENSG00000027869.12	protein_coding	SH2D2A
1373	chr1	156815640	156881850	+	ENSG00000198400.13	protein_coding	NTRK1
1374	chr1	156840063	156859117	-	ENSG00000027644.5	protein_coding	INSRR
1375	chr1	156893698	156916429	+	ENSG00000187800.14	protein_coding	PEAR1
1376	chr1	156920632	156933094	+	ENSG00000160838.14	protein_coding	LRRC71
1377	chr1	156934840	157045742	-	ENSG00000132694.19	protein_coding	ARHGEF11
1378	chr1	157092043	157112412	-	ENSG00000253831.3	protein_coding	ETV3L
1379	chr1	157121191	157138474	-	ENSG00000117036.12	protein_coding	ETV3
1380	chr1	157513377	157552515	-	ENSG00000143297.19	protein_coding	FCRL5
1381	chr1	157573747	157598085	-	ENSG00000163518.11	protein_coding	FCRL4
1382	chr1	157674321	157700769	-	ENSG00000160856.21	protein_coding	FCRL3
1383	chr1	157745733	157777132	-	ENSG00000132704.16	protein_coding	FCRL2
1384	chr1	157794403	157820120	-	ENSG00000163534.15	protein_coding	FCRL1
1385	chr1	157830911	157898256	-	ENSG00000073754.6	protein_coding	CD5L
1386	chr1	157993273	158100262	+	ENSG00000183853.18	protein_coding	KIRREL1
1387	chr1	158127287	158128301	-	ENSG00000288460.1	protein_coding	SMIM42
1388	chr1	158178030	158186427	+	ENSG00000158473.8	protein_coding	CD1D
1389	chr1	158254424	158258269	+	ENSG00000158477.7	protein_coding	CD1A
1390	chr1	158289923	158294774	+	ENSG00000158481.13	protein_coding	CD1C
1391	chr1	158327951	158331531	-	ENSG00000158485.11	protein_coding	CD1B
1392	chr1	158353696	158357553	+	ENSG00000158488.16	protein_coding	CD1E
1393	chr1	158398522	158399466	-	ENSG00000186306.1	protein_coding	OR10T2
1394	chr1	158418210	158426237	-	ENSG00000180708.6	protein_coding	OR10K2
1395	chr1	158461574	158470857	+	ENSG00000173285.5	protein_coding	OR10K1
1396	chr1	158472220	158480936	+	ENSG00000198965.5	protein_coding	OR10R2
1397	chr1	158544550	158554405	-	ENSG00000197532.3	protein_coding	OR6Y1
1398	chr1	158560606	158570580	-	ENSG00000186440.3	protein_coding	OR6P1
1399	chr1	158578919	158579899	-	ENSG00000279111.2	protein_coding	OR10X1
1400	chr1	158605268	158612514	+	ENSG00000198967.5	protein_coding	OR10Z1
1401	chr1	158610704	158686715	-	ENSG00000163554.15	protein_coding	SPTA1
1402	chr1	158699678	158700652	-	ENSG00000196171.3	protein_coding	OR6K2
1403	chr1	158716327	158720720	-	ENSG00000203757.2	protein_coding	OR6K3
1404	chr1	158747814	158772195	-	ENSG00000197403.5	protein_coding	OR6N1
1405	chr1	158754720	158755891	+	ENSG00000180433.6	protein_coding	OR6K6
1406	chr1	158774222	158781204	-	ENSG00000188340.3	protein_coding	OR6N2
1407	chr1	158831351	158849506	+	ENSG00000163563.8	protein_coding	MNDA
1408	chr1	158930796	158977059	+	ENSG00000163564.15	protein_coding	PYHIN1
1409	chr1	158999968	159055155	+	ENSG00000163565.20	protein_coding	IFI16
1410	chr1	158999971	159002751	-	ENSG00000289721.1	protein_coding	PYDC5
1411	chr1	159061599	159187843	-	ENSG00000163568.16	protein_coding	AIM2
1412	chr1	159171609	159203313	+	ENSG00000162706.13	protein_coding	CADM3
1413	chr1	159203307	159206500	+	ENSG00000213088.12	protein_coding	ACKR1
1414	chr1	159289714	159308224	+	ENSG00000179639.11	protein_coding	FCER1A
1415	chr1	159313720	159314659	-	ENSG00000196266.6	protein_coding	OR10J3
1416	chr1	159432204	159433138	+	ENSG00000249730.1	protein_coding	OR10J4
1417	chr1	159437845	159443078	+	ENSG00000196184.10	protein_coding	OR10J1
1418	chr1	159535078	159536007	-	ENSG00000184155.8	protein_coding	OR10J5
1419	chr1	159587826	159588865	+	ENSG00000132703.4	protein_coding	APCS
1420	chr1	159712289	159714589	-	ENSG00000132693.12	protein_coding	CRP
1421	chr1	159780932	159782543	+	ENSG00000158716.9	protein_coding	DUSP23
1422	chr1	159800511	159816257	+	ENSG00000181036.14	protein_coding	FCRL6
1423	chr1	159826811	159837492	+	ENSG00000158714.11	protein_coding	SLAMF8
1424	chr1	159834474	159873053	-	ENSG00000256029.6	protein_coding	ENSG00000256029
1425	chr1	159854316	159862657	-	ENSG00000243284.1	protein_coding	VSIG8
1426	chr1	159872364	159900165	-	ENSG00000213085.10	protein_coding	CFAP45
1427	chr1	159918107	159925507	-	ENSG00000158710.15	protein_coding	TAGLN2
1428	chr1	159927039	159945613	-	ENSG00000085552.18	protein_coding	IGSF9
1429	chr1	159951492	159954237	-	ENSG00000162723.10	protein_coding	SLAMF9
1430	chr1	159998651	160070160	-	ENSG00000177807.10	protein_coding	KCNJ10
1431	chr1	160024953	160031990	-	ENSG00000143315.8	protein_coding	PIGM
1432	chr1	160081538	160090563	+	ENSG00000162728.5	protein_coding	KCNJ9
1433	chr1	160091340	160098943	-	ENSG00000162729.14	protein_coding	IGSF8
1434	chr1	160115759	160143591	+	ENSG00000018625.15	protein_coding	ATP1A2
1435	chr1	160151586	160186980	+	ENSG00000132681.17	protein_coding	ATP1A4
1436	chr1	160190575	160201886	+	ENSG00000143318.13	protein_coding	CASQ1
1437	chr1	160205380	160215376	+	ENSG00000162734.13	protein_coding	PEA15
1438	chr1	160215715	160262549	-	ENSG00000132716.19	protein_coding	DCAF8
1439	chr1	160216800	160285130	-	ENSG00000258465.8	protein_coding	ENSG00000258465
1440	chr1	160276807	160286348	-	ENSG00000162735.19	protein_coding	PEX19
1441	chr1	160288594	160343566	-	ENSG00000122218.17	protein_coding	COPA
1442	chr1	160343294	160358952	+	ENSG00000162736.18	protein_coding	NCSTN
1443	chr1	160367071	160372846	+	ENSG00000171786.6	protein_coding	NHLH1
1444	chr1	160400564	160428670	+	ENSG00000162738.7	protein_coding	VANGL2
1445	chr1	160485030	160523262	-	ENSG00000162739.14	protein_coding	SLAMF6
1446	chr1	160541095	160579516	-	ENSG00000066294.15	protein_coding	CD84
1447	chr1	160608106	160647044	-	ENSG00000117090.16	protein_coding	SLAMF1
1448	chr1	160678746	160711831	-	ENSG00000117091.10	protein_coding	CD48
1449	chr1	160739057	160754821	+	ENSG00000026751.17	protein_coding	SLAMF7
1450	chr1	160796074	160828261	+	ENSG00000122224.18	protein_coding	LY9
1451	chr1	160830160	160862887	-	ENSG00000122223.13	protein_coding	CD244
1452	chr1	160876540	160885180	-	ENSG00000179914.5	protein_coding	ITLN1
1453	chr1	160945025	160954809	-	ENSG00000158764.7	protein_coding	ITLN2
1454	chr1	160995211	161021343	-	ENSG00000158769.18	protein_coding	F11R
1455	chr1	160997957	161038962	-	ENSG00000270149.5	protein_coding	ENSG00000270149
1456	chr1	161037631	161038977	-	ENSG00000215845.11	protein_coding	TSTD1
1457	chr1	161039251	161045977	-	ENSG00000158773.14	protein_coding	USF1
1458	chr1	161046946	161069970	-	ENSG00000186517.14	protein_coding	ARHGAP30
1459	chr1	161070998	161089558	-	ENSG00000143217.9	protein_coding	NECTIN4
1460	chr1	161098361	161100346	+	ENSG00000162755.14	protein_coding	KLHDC9
1461	chr1	161100556	161118055	-	ENSG00000143256.5	protein_coding	PFDN2
1462	chr1	161118086	161125445	+	ENSG00000158793.14	protein_coding	NIT1
1463	chr1	161120974	161132688	-	ENSG00000158796.17	protein_coding	DEDD
1464	chr1	161152776	161158856	+	ENSG00000143222.12	protein_coding	UFC1
1465	chr1	161159450	161165723	+	ENSG00000143258.17	protein_coding	USP21
1466	chr1	161166056	161178013	+	ENSG00000143224.18	protein_coding	PPOX
1467	chr1	161171310	161177968	-	ENSG00000158850.15	protein_coding	B4GALT3
1468	chr1	161184302	161199054	-	ENSG00000158859.10	protein_coding	ADAMTS4
1469	chr1	161197104	161214723	+	ENSG00000158864.13	protein_coding	NDUFS2
1470	chr1	161215234	161220699	+	ENSG00000158869.11	protein_coding	FCER1G
1471	chr1	161222292	161223631	-	ENSG00000158874.11	protein_coding	APOA2
1472	chr1	161225939	161230746	+	ENSG00000158882.15	protein_coding	TOMM40L
1473	chr1	161229666	161238244	-	ENSG00000143257.12	protein_coding	NR1I3
1474	chr1	161258745	161285450	+	ENSG00000248485.2	protein_coding	PCP4L1
1475	chr1	161304735	161309968	-	ENSG00000158887.19	protein_coding	MPZ
1476	chr1	161314381	161363206	+	ENSG00000143252.16	protein_coding	SDHC
1477	chr1	161364733	161367876	-	ENSG00000188931.4	protein_coding	CFAP126
1478	chr1	161505430	161524013	+	ENSG00000143226.16	protein_coding	FCGR2A
1479	chr1	161524540	161526894	+	ENSG00000173110.8	protein_coding	HSPA6
1480	chr1	161541759	161550968	-	ENSG00000203747.13	protein_coding	FCGR3A
1481	chr1	161544807	161631456	-	ENSG00000289768.1	protein_coding	ENSG00000289768
1482	chr1	161581339	161605662	+	ENSG00000244682.8	protein_coding	FCGR2C
1483	chr1	161623196	161631963	-	ENSG00000162747.13	protein_coding	FCGR3B
1484	chr1	161663143	161678654	+	ENSG00000072694.22	protein_coding	FCGR2B
1485	chr1	161706972	161714352	+	ENSG00000132185.18	protein_coding	FCRLA
1486	chr1	161721544	161728143	+	ENSG00000162746.15	protein_coding	FCRLB
1487	chr1	161749758	161757238	+	ENSG00000081721.12	protein_coding	DUSP12
1488	chr1	161766298	161977574	+	ENSG00000118217.7	protein_coding	ATF6
1489	chr1	161983192	162023869	-	ENSG00000162745.11	protein_coding	OLFML2B
1490	chr1	162069691	162370475	+	ENSG00000198929.13	protein_coding	NOS1AP
1491	chr1	162365407	162383531	+	ENSG00000254706.3	protein_coding	ENSG00000254706
1492	chr1	162373203	162376854	-	ENSG00000171722.13	protein_coding	SPATA46
1493	chr1	162378841	162386812	+	ENSG00000239887.6	protein_coding	C1orf226
1494	chr1	162395268	162412138	-	ENSG00000198574.6	protein_coding	SH2D1B
1495	chr1	162497251	162529631	+	ENSG00000152332.16	protein_coding	UHMK1
1496	chr1	162561722	162601240	+	ENSG00000117143.14	protein_coding	UAP1
1497	chr1	162631373	162787405	+	ENSG00000162733.19	protein_coding	DDR2
1498	chr1	162790702	162812823	+	ENSG00000132196.16	protein_coding	HSD17B7
1499	chr1	162824458	162868761	-	ENSG00000185860.14	protein_coding	CCDC190
1500	chr1	163068775	163076802	+	ENSG00000117152.14	protein_coding	RGS4
1501	chr1	163111121	163321791	-	ENSG00000143248.13	protein_coding	RGS5
1502	chr1	163266576	163355764	+	ENSG00000143228.13	protein_coding	NUF2
1503	chr1	164555584	164899296	+	ENSG00000185630.20	protein_coding	PBX1
1504	chr1	165201867	165356715	-	ENSG00000162761.14	protein_coding	LMX1A
1505	chr1	165400922	165445355	-	ENSG00000143171.13	protein_coding	RXRG
1506	chr1	165544000	165563957	+	ENSG00000162763.4	protein_coding	LRRC52
1507	chr1	165631213	165661796	+	ENSG00000143198.13	protein_coding	MGST3
1508	chr1	165662216	165698562	-	ENSG00000143149.13	protein_coding	ALDH9A1
1509	chr1	165724293	165827755	-	ENSG00000143183.18	protein_coding	TMCO1
1510	chr1	165827614	165911618	+	ENSG00000143179.16	protein_coding	UCK2
1511	chr1	166057426	166167001	-	ENSG00000188859.7	protein_coding	FAM78B
1512	chr1	166839447	166856359	+	ENSG00000143157.12	protein_coding	POGK
1513	chr1	166856510	166876264	-	ENSG00000152382.6	protein_coding	TADA1
1514	chr1	166895711	166975540	-	ENSG00000143195.13	protein_coding	ILDR2
1515	chr1	166975582	167022214	+	ENSG00000143194.13	protein_coding	MAEL
1516	chr1	167052836	167166479	-	ENSG00000143167.12	protein_coding	GPA33
1517	chr1	167094075	167129165	+	ENSG00000198842.10	protein_coding	STYXL2
1518	chr1	167220876	167427345	+	ENSG00000143190.23	protein_coding	POU2F1
1519	chr1	167425027	167518640	-	ENSG00000198821.12	protein_coding	CD247
1520	chr1	167529117	167553805	-	ENSG00000143162.9	protein_coding	CREG1
1521	chr1	167630093	167708696	+	ENSG00000198771.11	protein_coding	RCSD1
1522	chr1	167721192	167791919	+	ENSG00000197965.12	protein_coding	MPZL1
1523	chr1	167809386	167914215	-	ENSG00000143199.18	protein_coding	ADCY10
1524	chr1	167916675	167937072	-	ENSG00000143158.11	protein_coding	MPC2
1525	chr1	167935783	168075843	+	ENSG00000143164.16	protein_coding	DCAF6
1526	chr1	168079542	168137667	-	ENSG00000143147.15	protein_coding	GPR161
1527	chr1	168178962	168202109	+	ENSG00000143155.13	protein_coding	TIPRL
1528	chr1	168225938	168253021	+	ENSG00000213064.10	protein_coding	SFT2D2
1529	chr1	168280877	168314426	+	ENSG00000143178.13	protein_coding	TBX19
1530	chr1	168540768	168543997	-	ENSG00000143185.4	protein_coding	XCL2
1531	chr1	168576605	168582069	+	ENSG00000143184.5	protein_coding	XCL1
1532	chr1	168695468	168729206	-	ENSG00000143196.5	protein_coding	DPT
1533	chr1	169105697	169310992	+	ENSG00000143153.14	protein_coding	ATP1B1
1534	chr1	169132531	169367948	-	ENSG00000143156.14	protein_coding	NME7
1535	chr1	169367970	169396540	+	ENSG00000117475.14	protein_coding	BLZF1
1536	chr1	169394870	169460669	-	ENSG00000117477.13	protein_coding	CCDC181
1537	chr1	169463909	169485944	-	ENSG00000117479.15	protein_coding	SLC19A2
1538	chr1	169511951	169586588	-	ENSG00000198734.12	protein_coding	F5
1539	chr1	169588849	169630193	-	ENSG00000174175.17	protein_coding	SELP
1540	chr1	169662007	169854080	+	ENSG00000000460.17	protein_coding	C1orf112
1541	chr1	169690665	169711702	-	ENSG00000188404.10	protein_coding	SELL
1542	chr1	169722640	169764705	-	ENSG00000007908.16	protein_coding	SELE
1543	chr1	169792529	169794963	-	ENSG00000171806.12	protein_coding	METTL18
1544	chr1	169849631	169894267	-	ENSG00000000457.14	protein_coding	SCYL3
1545	chr1	169921326	170085208	-	ENSG00000075945.13	protein_coding	KIFAP3
1546	chr1	170145959	170168866	+	ENSG00000203740.4	protein_coding	NTMT2
1547	chr1	170531819	170553834	+	ENSG00000120370.14	protein_coding	GORAB
1548	chr1	170662728	170739421	+	ENSG00000116132.12	protein_coding	PRRX1
1549	chr1	170935526	171064765	+	ENSG00000117501.15	protein_coding	MROH9
1550	chr1	171090901	171117819	+	ENSG00000007933.13	protein_coding	FMO3
1551	chr1	171185249	171212686	+	ENSG00000094963.14	protein_coding	FMO2
1552	chr1	171248471	171285978	+	ENSG00000010932.17	protein_coding	FMO1
1553	chr1	171314183	171342084	+	ENSG00000076258.10	protein_coding	FMO4
1554	chr1	171485530	171593511	+	ENSG00000117523.18	protein_coding	PRRC2C
1555	chr1	171600621	171638799	+	ENSG00000283683.2	protein_coding	MYOCOS
1556	chr1	171635417	171652688	-	ENSG00000034971.17	protein_coding	MYOC
1557	chr1	171700160	171742074	-	ENSG00000117533.15	protein_coding	VAMP4
1558	chr1	171781660	171814023	+	ENSG00000010165.20	protein_coding	METTL13
1559	chr1	171817887	172418466	+	ENSG00000197959.15	protein_coding	DNM3
1560	chr1	172370189	172444086	-	ENSG00000135845.10	protein_coding	PIGC
1561	chr1	172420685	172468831	+	ENSG00000180999.11	protein_coding	C1orf105
1562	chr1	172532349	172611833	+	ENSG00000094975.14	protein_coding	SUCO
1563	chr1	172659103	172666876	+	ENSG00000117560.8	protein_coding	FASLG
1564	chr1	173039202	173050941	-	ENSG00000120337.10	protein_coding	TNFSF18
1565	chr1	173183731	173207331	-	ENSG00000117586.11	protein_coding	TNFSF4
1566	chr1	173477330	173488815	+	ENSG00000117592.9	protein_coding	PRDX6
1567	chr1	173500460	173603072	-	ENSG00000162753.13	protein_coding	SLC9C2
1568	chr1	173596060	173669837	-	ENSG00000285777.1	protein_coding	ENSG00000285777
1569	chr1	173608336	173669851	-	ENSG00000183831.7	protein_coding	ANKRD45
1570	chr1	173635338	173637130	+	ENSG00000232113.3	protein_coding	TEX50
1571	chr1	173714941	173786692	+	ENSG00000076321.11	protein_coding	KLHL20
1572	chr1	173799550	173824883	-	ENSG00000120334.16	protein_coding	CENPL
1573	chr1	173824653	173858808	+	ENSG00000117593.12	protein_coding	DARS2
1574	chr1	173868082	173903547	+	ENSG00000185278.16	protein_coding	ZBTB37
1575	chr1	173903800	173917327	-	ENSG00000117601.15	protein_coding	SERPINC1
1576	chr1	173931084	174022357	-	ENSG00000135870.12	protein_coding	RC3H1
1577	chr1	174159410	174995308	+	ENSG00000152061.24	protein_coding	RABGAP1L
1578	chr1	174447964	174449545	+	ENSG00000203737.5	protein_coding	GPR52
1579	chr1	174999163	175012027	+	ENSG00000116161.18	protein_coding	CACYBP
1580	chr1	175010789	175023425	-	ENSG00000120333.4	protein_coding	MRPS14
1581	chr1	175067833	175148075	+	ENSG00000120332.17	protein_coding	TNN
1582	chr1	175156986	175192999	-	ENSG00000235750.10	protein_coding	KIAA0040
1583	chr1	175315194	175743616	-	ENSG00000116147.17	protein_coding	TNR
1584	chr1	175944831	176207286	-	ENSG00000143207.21	protein_coding	COP1
1585	chr1	176463171	176845601	+	ENSG00000116183.11	protein_coding	PAPPA2
1586	chr1	176857302	177164973	-	ENSG00000152092.16	protein_coding	ASTN1
1587	chr1	177170958	177282422	+	ENSG00000198797.7	protein_coding	BRINP2
1588	chr1	177923956	177984303	-	ENSG00000120341.19	protein_coding	SEC16B
1589	chr1	178094104	178484147	+	ENSG00000075391.18	protein_coding	RASAL2
1590	chr1	178479240	178499634	-	ENSG00000188585.10	protein_coding	CLEC20A
1591	chr1	178513109	178548602	+	ENSG00000240021.10	protein_coding	TEX35
1592	chr1	178725165	178921842	+	ENSG00000116191.19	protein_coding	RALGPS2
1593	chr1	178849535	178871077	-	ENSG00000116194.13	protein_coding	ANGPTL1
1594	chr1	179025804	179076567	+	ENSG00000116199.12	protein_coding	FAM20B
1595	chr1	179082070	179098023	+	ENSG00000186283.14	protein_coding	TOR3A
1596	chr1	179099330	179229684	-	ENSG00000143322.22	protein_coding	ABL2
1597	chr1	179293714	179358680	+	ENSG00000057252.13	protein_coding	SOAT1
1598	chr1	179365720	179554735	+	ENSG00000162779.22	protein_coding	AXDND1
1599	chr1	179550539	179575952	-	ENSG00000116218.13	protein_coding	NPHS2
1600	chr1	179591613	179691272	+	ENSG00000162782.16	protein_coding	TDRD5
1601	chr1	179743291	179816198	+	ENSG00000143340.7	protein_coding	FAM163A
1602	chr1	179839967	179877803	-	ENSG00000169905.13	protein_coding	TOR1AIP2
1603	chr1	179882042	179920077	+	ENSG00000143337.19	protein_coding	TOR1AIP1
1604	chr1	179954674	180114880	+	ENSG00000135837.17	protein_coding	CEP350
1605	chr1	180154869	180204030	+	ENSG00000116260.17	protein_coding	QSOX1
1606	chr1	180230264	180278984	+	ENSG00000121454.6	protein_coding	LHX4
1607	chr1	180269653	180502954	-	ENSG00000230124.8	protein_coding	ACBD6
1608	chr1	180632022	180890279	+	ENSG00000143324.14	protein_coding	XPR1
1609	chr1	180912897	180951614	+	ENSG00000135835.12	protein_coding	KIAA1614
1610	chr1	180972712	181023121	-	ENSG00000135823.14	protein_coding	STX6
1611	chr1	181033374	181061938	+	ENSG00000153029.16	protein_coding	MR1
1612	chr1	181088700	181092900	+	ENSG00000162783.11	protein_coding	IER5
1613	chr1	181317690	181813262	+	ENSG00000198216.14	protein_coding	CACNA1E
1614	chr1	182054570	182061712	-	ENSG00000179930.6	protein_coding	ZNF648
1615	chr1	182378098	182392206	-	ENSG00000135821.19	protein_coding	GLUL
1616	chr1	182398117	182400667	-	ENSG00000203730.3	protein_coding	TEDDM1
1617	chr1	182409192	182560599	+	ENSG00000121446.20	protein_coding	RGSL1
1618	chr1	182573634	182589256	-	ENSG00000135828.11	protein_coding	RNASEL
1619	chr1	182598623	182604389	-	ENSG00000143333.7	protein_coding	RGS16
1620	chr1	182641816	182684587	-	ENSG00000135824.13	protein_coding	RGS8
1621	chr1	182789293	182830384	+	ENSG00000135838.14	protein_coding	NPL
1622	chr1	182839347	182887982	+	ENSG00000135829.17	protein_coding	DHX9
1623	chr1	182899865	182953525	-	ENSG00000157060.16	protein_coding	SHCBP1L
1624	chr1	183023420	183145592	+	ENSG00000135862.6	protein_coding	LAMC1
1625	chr1	183186238	183245127	+	ENSG00000058085.15	protein_coding	LAMC2
1626	chr1	183248237	183418380	-	ENSG00000157064.11	protein_coding	NMNAT2
1627	chr1	183472216	183598246	+	ENSG00000116698.22	protein_coding	SMG7
1628	chr1	183554461	183590905	-	ENSG00000116701.16	protein_coding	NCF2
1629	chr1	183620846	183635783	-	ENSG00000162704.16	protein_coding	ARPC5
1630	chr1	183636085	183928532	+	ENSG00000143344.16	protein_coding	RGL1
1631	chr1	183646275	183653316	-	ENSG00000173627.8	protein_coding	APOBEC4
1632	chr1	183929854	184037729	-	ENSG00000198756.12	protein_coding	COLGALT2
1633	chr1	184051651	184123978	+	ENSG00000198860.14	protein_coding	TSEN15
1634	chr1	184387029	184629019	+	ENSG00000116667.15	protein_coding	C1orf21
1635	chr1	184690237	184754907	-	ENSG00000116406.20	protein_coding	EDEM3
1636	chr1	184790724	184974508	-	ENSG00000135842.17	protein_coding	NIBAN1
1637	chr1	185045526	185102603	+	ENSG00000121481.11	protein_coding	RNF2
1638	chr1	185118101	185157072	-	ENSG00000121486.12	protein_coding	TRMT1L
1639	chr1	185157080	185291781	+	ENSG00000116668.13	protein_coding	SWT1
1640	chr1	185296388	185317273	-	ENSG00000116679.16	protein_coding	IVNS1ABP
1641	chr1	185734391	186190949	+	ENSG00000143341.12	protein_coding	HMCN1
1642	chr1	186296279	186314567	+	ENSG00000116690.13	protein_coding	PRG4
1643	chr1	186311652	186375693	-	ENSG00000047410.14	protein_coding	TPR
1644	chr1	186375838	186421378	+	ENSG00000157181.16	protein_coding	ODR4
1645	chr1	186443566	186461114	-	ENSG00000116703.14	protein_coding	PDC
1646	chr1	186671791	186680922	-	ENSG00000073756.13	protein_coding	PTGS2
1647	chr1	186828949	186988981	+	ENSG00000116711.10	protein_coding	PLA2G4A
1648	chr1	190097658	190478404	-	ENSG00000162670.11	protein_coding	BRINP3
1649	chr1	192158462	192185815	+	ENSG00000150681.10	protein_coding	RGS18
1650	chr1	192316992	192367285	+	ENSG00000253148.1	protein_coding	RGS21
1651	chr1	192575763	192580024	+	ENSG00000090104.12	protein_coding	RGS1
1652	chr1	192636138	192660311	+	ENSG00000127074.15	protein_coding	RGS13
1653	chr1	192809039	192812275	+	ENSG00000116741.8	protein_coding	RGS2
1654	chr1	193012250	193060080	-	ENSG00000116750.14	protein_coding	UCHL5
1655	chr1	193059454	193091777	+	ENSG00000116747.13	protein_coding	RO60
1656	chr1	193090866	193106114	-	ENSG00000023572.10	protein_coding	GLRX2
1657	chr1	193121983	193254815	+	ENSG00000134371.14	protein_coding	CDC73
1658	chr1	193178730	193186613	-	ENSG00000162630.6	protein_coding	B3GALT2
1659	chr1	196225779	196609225	-	ENSG00000162687.19	protein_coding	KCNT2
1660	chr1	196651754	196752476	+	ENSG00000000971.17	protein_coding	CFH
1661	chr1	196651852	196795393	+	ENSG00000289697.1	protein_coding	ENSG00000289697
1662	chr1	196774813	196795407	+	ENSG00000116785.15	protein_coding	CFHR3
1663	chr1	196819731	196837159	+	ENSG00000244414.8	protein_coding	CFHR1
1664	chr1	196888014	196918795	+	ENSG00000134365.15	protein_coding	CFHR4
1665	chr1	196943738	196959622	+	ENSG00000080910.14	protein_coding	CFHR2
1666	chr1	196975010	197009678	+	ENSG00000134389.11	protein_coding	CFHR5
1667	chr1	197038741	197067260	-	ENSG00000143278.5	protein_coding	F13B
1668	chr1	197084121	197146694	-	ENSG00000066279.19	protein_coding	ASPM
1669	chr1	197153682	197201293	-	ENSG00000177888.8	protein_coding	ZBTB41
1670	chr1	197268204	197478455	+	ENSG00000134376.17	protein_coding	CRB1
1671	chr1	197504748	197775696	-	ENSG00000213047.13	protein_coding	DENND1B
1672	chr1	197902630	197907367	+	ENSG00000203724.11	protein_coding	C1orf53
1673	chr1	197911902	197935478	+	ENSG00000143355.16	protein_coding	LHX9
1674	chr1	198156994	198322420	+	ENSG00000151414.15	protein_coding	NEK7
1675	chr1	198523222	198540945	-	ENSG00000151418.12	protein_coding	ATP6V1G3
1676	chr1	198638457	198757476	+	ENSG00000081237.21	protein_coding	PTPRC
1677	chr1	200027614	200177420	+	ENSG00000116833.14	protein_coding	NR5A2
1678	chr1	200404940	200410056	-	ENSG00000162702.8	protein_coding	ZNF281
1679	chr1	200551497	200620751	-	ENSG00000118193.12	protein_coding	KIF14
1680	chr1	200623896	200669907	-	ENSG00000118197.14	protein_coding	DDX59
1681	chr1	200738893	200860704	+	ENSG00000118200.15	protein_coding	CAMSAP2
1682	chr1	200872981	200874178	+	ENSG00000170128.5	protein_coding	GPR25
1683	chr1	200891048	200915742	+	ENSG00000163362.11	protein_coding	INAVA
1684	chr1	200969390	201023714	-	ENSG00000116852.15	protein_coding	KIF21B
1685	chr1	201039512	201112451	-	ENSG00000081248.12	protein_coding	CACNA1S
1686	chr1	201113943	201127184	-	ENSG00000232237.5	protein_coding	ASCL5
1687	chr1	201134772	201171574	-	ENSG00000116857.17	protein_coding	TMEM9
1688	chr1	201190824	201228952	+	ENSG00000163395.17	protein_coding	IGFN1
1689	chr1	201283452	201332993	+	ENSG00000081277.13	protein_coding	PKP1
1690	chr1	201359008	201377764	-	ENSG00000118194.21	protein_coding	TNNT2
1691	chr1	201380833	201399915	-	ENSG00000159166.15	protein_coding	LAD1
1692	chr1	201403768	201429866	-	ENSG00000159173.19	protein_coding	TNNI1
1693	chr1	201464278	201469237	-	ENSG00000174307.7	protein_coding	PHLDA3
1694	chr1	201483530	201509456	-	ENSG00000159176.14	protein_coding	CSRP1
1695	chr1	201539127	201826969	+	ENSG00000134369.16	protein_coding	NAV1
1696	chr1	201829149	201884291	+	ENSG00000198700.10	protein_coding	IPO9
1697	chr1	201888680	201892587	+	ENSG00000198892.7	protein_coding	SHISA4
1698	chr1	201896456	201946588	-	ENSG00000163431.13	protein_coding	LMOD1
1699	chr1	201955503	201970664	+	ENSG00000134375.11	protein_coding	TIMM17A
1700	chr1	201982372	202006147	+	ENSG00000176393.11	protein_coding	RNPEP
1701	chr1	202007945	202017183	+	ENSG00000163435.16	protein_coding	ELF3
1702	chr1	202122886	202133592	+	ENSG00000170075.10	protein_coding	GPR37L1
1703	chr1	202133404	202144743	-	ENSG00000143862.8	protein_coding	ARL8A
1704	chr1	202147013	202161588	-	ENSG00000143851.16	protein_coding	PTPN7
1705	chr1	202193799	202319781	+	ENSG00000133067.18	protein_coding	LGR6
1706	chr1	202331544	202341984	-	ENSG00000077152.12	protein_coding	UBE2T
1707	chr1	202348699	202592706	+	ENSG00000077157.23	protein_coding	PPP1R12B
1708	chr1	202590596	202710454	-	ENSG00000143858.12	protein_coding	SYT2
1709	chr1	202724495	202808487	-	ENSG00000117139.18	protein_coding	KDM5B
1710	chr1	202878282	202889149	-	ENSG00000183155.5	protein_coding	RABIF
1711	chr1	202891116	202928636	-	ENSG00000117153.16	protein_coding	KLHL12
1712	chr1	202940826	202958572	-	ENSG00000159346.13	protein_coding	ADIPOR1
1713	chr1	202961873	202967275	-	ENSG00000159348.13	protein_coding	CYB5R1
1714	chr1	203007374	203024848	+	ENSG00000163444.12	protein_coding	TMEM183A
1715	chr1	203026491	203078740	+	ENSG00000143847.16	protein_coding	PPFIA4
1716	chr1	203083129	203086012	-	ENSG00000122180.5	protein_coding	MYOG
1717	chr1	203090654	203167405	+	ENSG00000163485.17	protein_coding	ADORA1
1718	chr1	203167811	203175826	-	ENSG00000133055.10	protein_coding	MYBPH
1719	chr1	203178931	203186704	-	ENSG00000133048.13	protein_coding	CHI3L1
1720	chr1	203212827	203273641	-	ENSG00000133063.16	protein_coding	CHIT1
1721	chr1	203305491	203309602	+	ENSG00000159388.6	protein_coding	BTG2
1722	chr1	203340628	203351758	-	ENSG00000122176.12	protein_coding	FMOD
1723	chr1	203475806	203491352	+	ENSG00000188783.6	protein_coding	PRELP
1724	chr1	203494153	203508949	+	ENSG00000188770.10	protein_coding	OPTC
1725	chr1	203626832	203744081	+	ENSG00000058668.16	protein_coding	ATP2B4
1726	chr1	203765177	203776372	+	ENSG00000122188.13	protein_coding	LAX1
1727	chr1	203795623	203854124	+	ENSG00000257315.4	protein_coding	ZBED6
1728	chr1	203795623	203854999	+	ENSG00000058673.17	protein_coding	ZC3H11A
1729	chr1	203802094	203802192	+	ENSG00000288644.1	protein_coding	ENSG00000288644
1730	chr1	203861599	203871152	+	ENSG00000182004.13	protein_coding	SNRPE
1731	chr1	204073115	204127743	+	ENSG00000143842.15	protein_coding	SOX13
1732	chr1	204131062	204152044	-	ENSG00000143845.15	protein_coding	ETNK2
1733	chr1	204154819	204190324	-	ENSG00000143839.15	protein_coding	REN
1734	chr1	204190341	204196491	-	ENSG00000170498.10	protein_coding	KISS1
1735	chr1	204198163	204213988	-	ENSG00000174567.8	protein_coding	GOLT1A
1736	chr1	204218853	204377665	-	ENSG00000143850.16	protein_coding	PLEKHA6
1737	chr1	204396492	204411887	-	ENSG00000158615.10	protein_coding	PPP1R15B
1738	chr1	204422628	204494805	-	ENSG00000133056.14	protein_coding	PIK3C2B
1739	chr1	204516379	204558120	+	ENSG00000198625.14	protein_coding	MDM4
1740	chr1	204617170	204685738	-	ENSG00000170382.12	protein_coding	LRRN2
1741	chr1	204828651	205022822	+	ENSG00000163531.17	protein_coding	NFASC
1742	chr1	205042937	205078289	+	ENSG00000184144.12	protein_coding	CNTN2
1743	chr1	205083129	205084460	-	ENSG00000174529.7	protein_coding	TMEM81
1744	chr1	205086142	205122015	-	ENSG00000117222.14	protein_coding	RBBP5
1745	chr1	205142505	205211702	-	ENSG00000133059.17	protein_coding	DSTYK
1746	chr1	205227946	205285632	+	ENSG00000133069.17	protein_coding	TMCC2
1747	chr1	205302063	205321745	-	ENSG00000163545.11	protein_coding	NUAK2
1748	chr1	205336061	205357090	-	ENSG00000162873.15	protein_coding	KLHDC8A
1749	chr1	205381378	205455954	-	ENSG00000186007.10	protein_coding	LEMD1
1750	chr1	205434885	205457091	-	ENSG00000281406.2	protein_coding	BLACAT1
1751	chr1	205504596	205532793	+	ENSG00000117266.16	protein_coding	CDK18
1752	chr1	205568885	205602918	+	ENSG00000174514.13	protein_coding	MFSD4A
1753	chr1	205597556	205632011	-	ENSG00000158711.14	protein_coding	ELK4
1754	chr1	205657851	205680509	-	ENSG00000158715.6	protein_coding	SLC45A3
1755	chr1	205712822	205750182	-	ENSG00000069275.13	protein_coding	NUCKS1
1756	chr1	205767986	205775482	-	ENSG00000117280.13	protein_coding	RAB29
1757	chr1	205789094	205813748	-	ENSG00000133065.11	protein_coding	SLC41A1
1758	chr1	205828025	205850132	-	ENSG00000162877.13	protein_coding	PM20D1
1759	chr1	205913048	205943460	-	ENSG00000174502.19	protein_coding	SLC26A9
1760	chr1	205976740	206003461	-	ENSG00000276600.5	protein_coding	RAB7B
1761	chr1	206008535	206023909	-	ENSG00000196188.12	protein_coding	CTSE
1762	chr1	206053173	206102449	+	ENSG00000263961.8	protein_coding	RHEX
1763	chr1	206106936	206117699	-	ENSG00000198049.7	protein_coding	AVPR1B
1764	chr1	206186179	206204414	-	ENSG00000196550.11	protein_coding	FAM72A
1765	chr1	206203346	206464436	+	ENSG00000266028.8	protein_coding	SRGAP2
1766	chr1	206470476	206496889	+	ENSG00000263528.8	protein_coding	IKBKE
1767	chr1	206507531	206589448	+	ENSG00000266094.8	protein_coding	RASSF5
1768	chr1	206571292	206612465	-	ENSG00000143486.16	protein_coding	EIF2D
1769	chr1	206635536	206684419	+	ENSG00000143479.18	protein_coding	DYRK3
1770	chr1	206684905	206734281	+	ENSG00000162889.11	protein_coding	MAPKAPK2
1771	chr1	206767602	206774541	-	ENSG00000136634.7	protein_coding	IL10
1772	chr1	206770764	206842981	+	ENSG00000142224.18	protein_coding	IL19
1773	chr1	206865623	206869223	+	ENSG00000162891.11	protein_coding	IL20
1774	chr1	206897443	206904139	+	ENSG00000162892.16	protein_coding	IL24
1775	chr1	206903317	206923247	-	ENSG00000162894.12	protein_coding	FCMR
1776	chr1	206928522	206946466	-	ENSG00000162896.6	protein_coding	PIGR
1777	chr1	206957965	206970625	-	ENSG00000162897.16	protein_coding	FCAMR
1778	chr1	207018522	207032756	-	ENSG00000182795.13	protein_coding	C1orf116
1779	chr1	207034366	207081024	+	ENSG00000123836.15	protein_coding	PFKFB2
1780	chr1	207043849	207052980	-	ENSG00000180667.11	protein_coding	YOD1
1781	chr1	207088860	207099993	+	ENSG00000123843.13	protein_coding	C4BPB
1782	chr1	207104233	207144972	+	ENSG00000123838.11	protein_coding	C4BPA
1783	chr1	207321519	207386804	+	ENSG00000196352.18	protein_coding	CD55
1784	chr1	207453024	207489895	+	ENSG00000117322.19	protein_coding	CR2
1785	chr1	207496147	207641765	+	ENSG00000203710.12	protein_coding	CR1
1786	chr1	207645113	207738416	+	ENSG00000197721.17	protein_coding	CR1L
1787	chr1	207752037	207795513	+	ENSG00000117335.21	protein_coding	CD46
1788	chr1	207880972	207911402	-	ENSG00000174059.17	protein_coding	CD34
1789	chr1	208022242	208244384	-	ENSG00000076356.7	protein_coding	PLXNA2
1790	chr1	209583714	209613939	+	ENSG00000008118.10	protein_coding	CAMK1G
1791	chr1	209614870	209652425	-	ENSG00000196878.15	protein_coding	LAMB3
1792	chr1	209675412	209676390	+	ENSG00000123689.6	protein_coding	G0S2
1793	chr1	209686178	209734949	+	ENSG00000117594.10	protein_coding	HSD11B1
1794	chr1	209756032	209782320	+	ENSG00000009790.15	protein_coding	TRAF3IP3
1795	chr1	209779208	209784559	-	ENSG00000162757.4	protein_coding	C1orf74
1796	chr1	209779629	209806179	-	ENSG00000289700.1	protein_coding	ENSG00000289700
1797	chr1	209785617	209806175	-	ENSG00000117595.13	protein_coding	IRF6
1798	chr1	209827972	209857565	+	ENSG00000117597.18	protein_coding	UTP25
1799	chr1	209900923	210171389	+	ENSG00000143469.21	protein_coding	SYT14
1800	chr1	210232796	210246631	+	ENSG00000082497.12	protein_coding	SERTAD4
1801	chr1	210328252	210676296	+	ENSG00000054392.13	protein_coding	HHAT
1802	chr1	210676823	211134165	-	ENSG00000143473.14	protein_coding	KCNH1
1803	chr1	211082872	211188533	-	ENSG00000283952.1	protein_coding	ENSG00000283952
1804	chr1	211258377	211316385	+	ENSG00000117625.14	protein_coding	RCOR3
1805	chr1	211326615	211374946	+	ENSG00000082512.15	protein_coding	TRAF5
1806	chr1	211476522	211492162	-	ENSG00000198570.7	protein_coding	RD3
1807	chr1	211571568	211579161	-	ENSG00000170385.10	protein_coding	SLC30A1
1808	chr1	211658657	211675630	-	ENSG00000117650.13	protein_coding	NEK2
1809	chr1	211743457	211830763	-	ENSG00000123684.13	protein_coding	LPGAT1
1810	chr1	211940399	212035557	-	ENSG00000143493.13	protein_coding	INTS7
1811	chr1	212035553	212107400	+	ENSG00000143476.18	protein_coding	DTL
1812	chr1	212285410	212361853	+	ENSG00000066027.12	protein_coding	PPP2R5A
1813	chr1	212363928	212414901	-	ENSG00000065600.13	protein_coding	PACC1
1814	chr1	212432920	212446379	+	ENSG00000117691.10	protein_coding	NENF
1815	chr1	212565334	212620777	+	ENSG00000162772.17	protein_coding	ATF3
1816	chr1	212624474	212626775	+	ENSG00000162771.8	protein_coding	GARIN4
1817	chr1	212686417	212699840	-	ENSG00000123685.9	protein_coding	BATF3
1818	chr1	212726153	212791782	-	ENSG00000117697.15	protein_coding	NSL1
1819	chr1	212791828	212816830	+	ENSG00000203705.11	protein_coding	TATDN3
1820	chr1	212830141	212847649	-	ENSG00000185523.6	protein_coding	SPATA45
1821	chr1	212858275	212899363	+	ENSG00000162769.13	protein_coding	FLVCR1
1822	chr1	212950520	212992037	+	ENSG00000143494.16	protein_coding	VASH2
1823	chr1	212992182	213015867	-	ENSG00000174606.14	protein_coding	ANGEL2
1824	chr1	213051233	213274774	+	ENSG00000136643.12	protein_coding	RPS6KC1
1825	chr1	213983181	214041510	+	ENSG00000117707.16	protein_coding	PROX1
1826	chr1	214281102	214337131	+	ENSG00000143499.14	protein_coding	SMYD2
1827	chr1	214348700	214552449	-	ENSG00000152104.12	protein_coding	PTPN14
1828	chr1	214603195	214664571	+	ENSG00000117724.14	protein_coding	CENPF
1829	chr1	215005775	215237090	+	ENSG00000082482.14	protein_coding	KCNK2
1830	chr1	215567304	215621807	+	ENSG00000136636.13	protein_coding	KCTD3
1831	chr1	215622891	216423448	-	ENSG00000042781.14	protein_coding	USH2A
1832	chr1	216503246	217137755	-	ENSG00000196482.18	protein_coding	ESRRG
1833	chr1	217426992	217631090	-	ENSG00000092978.11	protein_coding	GPATCH2
1834	chr1	217631324	217871696	+	ENSG00000162814.11	protein_coding	SPATA17
1835	chr1	218285293	218337983	+	ENSG00000067533.6	protein_coding	RRP15
1836	chr1	218345336	218444619	+	ENSG00000092969.12	protein_coding	TGFB2
1837	chr1	219173869	219212865	+	ENSG00000143353.12	protein_coding	LYPLAL1
1838	chr1	219608012	219613105	-	ENSG00000215817.9	protein_coding	ZC3H11B
1839	chr1	219685427	219959018	-	ENSG00000196660.12	protein_coding	SLC30A10
1840	chr1	219968600	220046530	-	ENSG00000136628.18	protein_coding	EPRS1
1841	chr1	220057482	220090462	-	ENSG00000162813.18	protein_coding	BPNT1
1842	chr1	220094132	220148041	+	ENSG00000067704.10	protein_coding	IARS2
1843	chr1	220148293	220272529	-	ENSG00000118873.17	protein_coding	RAB3GAP2
1844	chr1	220528136	220664461	+	ENSG00000116141.17	protein_coding	MARK1
1845	chr1	220690363	220699153	+	ENSG00000162817.7	protein_coding	C1orf115
1846	chr1	220748225	220784815	+	ENSG00000117791.16	protein_coding	MTARC2
1847	chr1	220786352	220819659	+	ENSG00000186205.14	protein_coding	MTARC1
1848	chr1	220786990	220884503	+	ENSG00000286231.1	protein_coding	ENSG00000286231
1849	chr1	220879431	220885059	+	ENSG00000136630.13	protein_coding	HLX
1850	chr1	221701424	221742089	-	ENSG00000143507.18	protein_coding	DUSP10
1851	chr1	222522258	222548104	-	ENSG00000143512.13	protein_coding	HHIPL2
1852	chr1	222557902	222589933	-	ENSG00000143498.18	protein_coding	TAF1A
1853	chr1	222618097	222668007	+	ENSG00000154305.18	protein_coding	MIA3
1854	chr1	222668013	222713210	-	ENSG00000186063.13	protein_coding	AIDA
1855	chr1	222712553	222735196	+	ENSG00000162819.12	protein_coding	BROX
1856	chr1	222737202	222751004	+	ENSG00000197520.11	protein_coding	FAM177B
1857	chr1	222815022	223005995	+	ENSG00000154309.9	protein_coding	DISP1
1858	chr1	223109404	223143248	-	ENSG00000187554.14	protein_coding	TLR5
1859	chr1	223220819	223364233	-	ENSG00000143502.16	protein_coding	SUSD4
1860	chr1	223393415	223395465	+	ENSG00000178395.7	protein_coding	CCDC185
1861	chr1	223538007	223665723	-	ENSG00000203697.12	protein_coding	CAPN8
1862	chr1	223701593	223776018	+	ENSG00000162909.18	protein_coding	CAPN2
1863	chr1	223779893	223845954	-	ENSG00000143514.18	protein_coding	TP53BP2
1864	chr1	224114111	224162047	+	ENSG00000143756.12	protein_coding	FBXO28
1865	chr1	224175756	224193441	+	ENSG00000143753.13	protein_coding	DEGS1
1866	chr1	224227334	224330189	-	ENSG00000143748.18	protein_coding	NVL
1867	chr1	224356858	224379459	+	ENSG00000143771.12	protein_coding	CNIH4
1868	chr1	224385146	224437033	-	ENSG00000162923.18	protein_coding	WDR26
1869	chr1	224434660	224740554	+	ENSG00000143786.8	protein_coding	CNIH3
1870	chr1	224896262	225399292	+	ENSG00000185842.16	protein_coding	DNAH14
1871	chr1	225401502	225428925	-	ENSG00000143815.15	protein_coding	LBR
1872	chr1	225486765	225653142	-	ENSG00000154380.19	protein_coding	ENAH
1873	chr1	225777813	225790468	+	ENSG00000143742.14	protein_coding	SRP9
1874	chr1	225810124	225845563	+	ENSG00000143819.13	protein_coding	EPHX1
1875	chr1	225845536	225882380	-	ENSG00000196187.12	protein_coding	TMEM63A
1876	chr1	225886282	225911382	-	ENSG00000243709.1	protein_coding	LEFTY1
1877	chr1	225886696	225924278	-	ENSG00000255835.1	protein_coding	ENSG00000255835
1878	chr1	225919877	225924340	-	ENSG00000143811.20	protein_coding	PYCR2
1879	chr1	225936598	225941383	-	ENSG00000143768.13	protein_coding	LEFTY2
1880	chr1	225982702	225999343	-	ENSG00000143751.10	protein_coding	SDE2
1881	chr1	226061851	226072019	+	ENSG00000163041.13	protein_coding	H3-3A
1882	chr1	226144679	226186741	-	ENSG00000182827.9	protein_coding	ACBD3
1883	chr1	226223618	226227060	+	ENSG00000185155.12	protein_coding	MIXL1
1884	chr1	226231149	226309869	-	ENSG00000183814.16	protein_coding	LIN9
1885	chr1	226360210	226408154	-	ENSG00000143799.14	protein_coding	PARP1
1886	chr1	226548764	226609230	+	ENSG00000203685.11	protein_coding	STUM
1887	chr1	226631690	226739323	-	ENSG00000143772.11	protein_coding	ITPKB
1888	chr1	226870184	226927726	+	ENSG00000143801.18	protein_coding	PSEN2
1889	chr1	226870184	226987545	+	ENSG00000288674.1	protein_coding	ENSG00000288674
1890	chr1	226940286	226987544	+	ENSG00000163050.18	protein_coding	COQ8A
1891	chr1	226989865	227318492	-	ENSG00000143776.20	protein_coding	CDC42BPA
1892	chr1	227563543	227677443	+	ENSG00000181450.18	protein_coding	ZNF678
1893	chr1	227728200	227781826	+	ENSG00000143740.15	protein_coding	SNAP47
1894	chr1	227730425	227735411	-	ENSG00000081692.13	protein_coding	JMJD4
1895	chr1	227815675	227846470	+	ENSG00000185888.6	protein_coding	PRSS38
1896	chr1	227918656	227947932	-	ENSG00000143816.8	protein_coding	WNT9A
1897	chr1	228006998	228061271	+	ENSG00000154342.6	protein_coding	WNT3A
1898	chr1	228082708	228099212	+	ENSG00000143761.17	protein_coding	ARF1
1899	chr1	228100726	228105411	-	ENSG00000143793.13	protein_coding	C1orf35
1900	chr1	228106679	228109312	-	ENSG00000162910.19	protein_coding	MRPL55
1901	chr1	228139962	228148984	+	ENSG00000143774.17	protein_coding	GUK1
1902	chr1	228149930	228159826	+	ENSG00000198835.4	protein_coding	GJC2
1903	chr1	228165804	228182257	+	ENSG00000181873.13	protein_coding	IBA57
1904	chr1	228208044	228378876	+	ENSG00000154358.23	protein_coding	OBSCN
1905	chr1	228393673	228406835	-	ENSG00000154370.16	protein_coding	TRIM11
1906	chr1	228407935	228416861	-	ENSG00000162931.12	protein_coding	TRIM17
1907	chr1	228424845	228425360	-	ENSG00000168148.4	protein_coding	H3-4
1908	chr1	228434777	228457873	-	ENSG00000181218.6	protein_coding	H2AW
1909	chr1	228458103	228463104	+	ENSG00000196890.5	protein_coding	H2BU1
1910	chr1	228487382	228499899	+	ENSG00000168159.15	protein_coding	RNF187
1911	chr1	228735479	228746664	+	ENSG00000116574.6	protein_coding	RHOU
1912	chr1	229271062	229305894	+	ENSG00000168118.12	protein_coding	RAB4A
1913	chr1	229321011	229343294	-	ENSG00000154429.11	protein_coding	CCSAP
1914	chr1	229430365	229434104	-	ENSG00000143632.15	protein_coding	ACTA1
1915	chr1	229440259	229508341	-	ENSG00000069248.12	protein_coding	NUP133
1916	chr1	229516582	229558707	-	ENSG00000135776.5	protein_coding	ABCB10
1917	chr1	229593134	229626122	-	ENSG00000135801.11	protein_coding	TAF5L
1918	chr1	229626247	229660200	+	ENSG00000135763.10	protein_coding	URB2
1919	chr1	230057990	230282122	+	ENSG00000143641.10	protein_coding	GALNT2
1920	chr1	230314490	230426332	-	ENSG00000177614.11	protein_coding	PGBD5
1921	chr1	230642481	230693982	+	ENSG00000135775.14	protein_coding	COG2
1922	chr1	230690776	230745576	-	ENSG00000135744.9	protein_coding	AGT
1923	chr1	230747384	230802003	+	ENSG00000135773.13	protein_coding	CAPN9
1924	chr1	230837119	230869589	-	ENSG00000119280.17	protein_coding	C1orf198
1925	chr1	230906243	230978875	-	ENSG00000143643.13	protein_coding	TTC13
1926	chr1	230978981	231000733	+	ENSG00000173409.14	protein_coding	ARV1
1927	chr1	231018958	231040254	-	ENSG00000182118.8	protein_coding	FAM89A
1928	chr1	231162058	231221565	+	ENSG00000119283.16	protein_coding	TRIM67
1929	chr1	231223763	231241187	-	ENSG00000143633.13	protein_coding	C1orf131
1930	chr1	231241207	231277973	+	ENSG00000116906.13	protein_coding	GNPAT
1931	chr1	231332753	231337852	-	ENSG00000116903.7	protein_coding	EXOC8
1932	chr1	231337104	231355023	+	ENSG00000010072.16	protein_coding	SPRTN
1933	chr1	231363751	231422287	-	ENSG00000135766.9	protein_coding	EGLN1
1934	chr1	231363797	231528603	-	ENSG00000287856.1	protein_coding	ENSG00000287856
1935	chr1	231528541	231566524	+	ENSG00000116918.15	protein_coding	TSNAX
1936	chr1	231528653	231819244	+	ENSG00000270106.6	protein_coding	TSNAX-DISC1
1937	chr1	231626790	232041272	+	ENSG00000162946.23	protein_coding	DISC1
1938	chr1	232397965	232630571	-	ENSG00000116991.12	protein_coding	SIPA1L2
1939	chr1	232805416	232809929	+	ENSG00000212916.6	protein_coding	MAP10
1940	chr1	232950605	232983882	+	ENSG00000135778.12	protein_coding	NTPCR
1941	chr1	232983435	233295725	-	ENSG00000135749.19	protein_coding	PCNX2
1942	chr1	233327724	233385148	+	ENSG00000143674.11	protein_coding	MAP3K21
1943	chr1	233614106	233672514	+	ENSG00000135750.15	protein_coding	KCNK1
1944	chr1	233904676	234324511	+	ENSG00000183780.13	protein_coding	SLC35F3
1945	chr1	234373456	234385080	+	ENSG00000168275.16	protein_coding	COA6
1946	chr1	234391313	234479179	-	ENSG00000059588.10	protein_coding	TARBP1
1947	chr1	234604269	234610178	-	ENSG00000168264.11	protein_coding	IRF2BP2
1948	chr1	235109341	235128837	-	ENSG00000173726.11	protein_coding	TOMM20
1949	chr1	235131183	235161283	-	ENSG00000188739.15	protein_coding	RBM34
1950	chr1	235131634	235328219	-	ENSG00000054267.22	protein_coding	ARID4B
1951	chr1	235327350	235344532	+	ENSG00000152904.11	protein_coding	GGPS1
1952	chr1	235328570	235448952	+	ENSG00000285053.1	protein_coding	TBCE
1953	chr1	235367360	235452443	+	ENSG00000284770.2	protein_coding	TBCE
1954	chr1	235447190	235504452	-	ENSG00000162885.14	protein_coding	B3GALNT2
1955	chr1	235547685	235650754	-	ENSG00000168243.11	protein_coding	GNG4
1956	chr1	235661041	235883724	-	ENSG00000143669.16	protein_coding	LYST
1957	chr1	235975830	236065109	-	ENSG00000116962.15	protein_coding	NID1
1958	chr1	236142505	236221865	+	ENSG00000077585.14	protein_coding	GPR137B
1959	chr1	236214681	236282019	-	ENSG00000086619.15	protein_coding	ERO1B
1960	chr1	236348257	236502915	+	ENSG00000186197.15	protein_coding	EDARADD
1961	chr1	236518000	236552981	+	ENSG00000116977.19	protein_coding	LGALS8
1962	chr1	236549005	236604516	-	ENSG00000119285.11	protein_coding	HEATR1
1963	chr1	236664141	236764631	+	ENSG00000077522.15	protein_coding	ACTN2
1964	chr1	236795260	236921278	+	ENSG00000116984.15	protein_coding	MTR
1965	chr1	237004103	237004441	-	ENSG00000244020.3	protein_coding	MT1HL1
1966	chr1	237042184	237833988	+	ENSG00000198626.18	protein_coding	RYR2
1967	chr1	237877864	237890922	-	ENSG00000116996.10	protein_coding	ZP4
1968	chr1	239386565	239915452	+	ENSG00000133019.12	protein_coding	CHRM3
1969	chr1	240014348	240475187	+	ENSG00000155816.21	protein_coding	FMN2
1970	chr1	240489573	240612155	-	ENSG00000180875.5	protein_coding	GREM2
1971	chr1	240767636	241357374	-	ENSG00000182901.18	protein_coding	RGS7
1972	chr1	241497511	241519799	-	ENSG00000091483.8	protein_coding	FH
1973	chr1	241532134	241595642	+	ENSG00000117009.12	protein_coding	KMO
1974	chr1	241590102	241677376	-	ENSG00000054277.14	protein_coding	OPN3
1975	chr1	241628851	241640369	-	ENSG00000203668.3	protein_coding	CHML
1976	chr1	241652278	241802777	+	ENSG00000162843.18	protein_coding	WDR64
1977	chr1	241847967	241895148	+	ENSG00000174371.17	protein_coding	EXO1
1978	chr1	241957767	241959062	+	ENSG00000196289.7	protein_coding	BECN2
1979	chr1	241995490	241999098	-	ENSG00000197769.6	protein_coding	MAP1LC3C
1980	chr1	242082986	242524697	-	ENSG00000180287.17	protein_coding	PLD5
1981	chr1	243124428	243255348	-	ENSG00000143702.16	protein_coding	CEP170
1982	chr1	243256034	243500091	+	ENSG00000054282.16	protein_coding	SDCCAG8
1983	chr1	243488233	243851079	-	ENSG00000117020.19	protein_coding	AKT3
1984	chr1	244048547	244057476	+	ENSG00000179456.12	protein_coding	ZBTB18
1985	chr1	244352635	244389663	+	ENSG00000173728.11	protein_coding	C1orf100
1986	chr1	244408494	244451909	-	ENSG00000035687.10	protein_coding	ADSS2
1987	chr1	244454377	244641177	+	ENSG00000179397.18	protein_coding	CATSPERE
1988	chr1	244653103	244709033	+	ENSG00000121644.19	protein_coding	DESI2
1989	chr1	244729701	244731015	-	ENSG00000284188.3	protein_coding	ENSG00000284188
1990	chr1	244835616	244845057	+	ENSG00000203667.10	protein_coding	COX20
1991	chr1	244840638	244864560	-	ENSG00000153187.21	protein_coding	HNRNPU
1992	chr1	244969682	245127164	+	ENSG00000203666.13	protein_coding	EFCAB2
1993	chr1	245154985	245709432	+	ENSG00000162849.16	protein_coding	KIF26B
1994	chr1	245749342	246507312	-	ENSG00000185420.19	protein_coding	SMYD3
1995	chr1	246540561	246566261	-	ENSG00000162851.8	protein_coding	TFB2M
1996	chr1	246566444	246668595	+	ENSG00000162852.14	protein_coding	CNST
1997	chr1	246724409	246768137	+	ENSG00000143653.10	protein_coding	SCCPDH
1998	chr1	246839098	246931948	-	ENSG00000153207.16	protein_coding	AHCTF1
[truncated: 18,031 more rows]
