# Supplementary material for: Robust chromatin state annotation
Source: Genome Res. 2024 Mar;34(3):469–83. doi: 10.1101/gr.278343.123 (PMC11067878; doi:10.1101/gr.278343.123)
Supplement: Supplement 1 [file Supplemental_Code.zip › SAGAconf-main/src/biovalidation/RefSeqTSS.hg38.txt]

chr1	67134970	-
chr1	201283451	+
chr1	8817639	-
chr1	34165273	-
chr1	34165841	-
chr1	8423686	-
chr1	42035924	-
chr1	75611113	-
chr1	92299008	-
chr1	83999149	-
chr1	117367462	+
chr1	150982022	+
chr1	167721949	+
chr1	176207243	-
chr1	184387015	+
chr1	192948256	-
chr1	209704790	+
chr1	209686179	+
chr1	243256004	+
chr1	2073985	+
chr1	2050469	+
chr1	6393765	-
chr1	2073646	+
chr1	1020122	+
chr1	3069177	+
chr1	6785323	+
chr1	6358943	-
chr1	6360703	-
chr1	6385822	-
chr1	11479237	+
chr1	14598716	+
chr1	10474945	+
chr1	15684331	+
chr1	12617730	-
chr1	23019447	+
chr1	21111382	-
chr1	19923616	-
chr1	18902798	-
chr1	21174757	-
chr1	21176887	-
chr1	17755312	+
chr1	18890890	-
chr1	27234515	+
chr1	39883504	-
chr1	37765151	-
chr1	50023953	-
chr1	47190098	-
chr1	48222684	+
chr1	46176494	-
chr1	45206577	-
chr1	46133370	+
chr1	51422120	-
chr1	51519322	-
chr1	52553089	-
chr1	58250538	-
chr1	63774018	+
chr1	65792509	+
chr1	61742476	+
chr1	65913244	+
chr1	60825583	-
chr1	65793172	+
chr1	65992615	+
chr1	74198211	+
chr1	68232600	-
chr1	67832287	+
chr1	68232545	-
chr1	74235386	+
chr1	76074703	+
chr1	81699769	+
chr1	78620381	+
chr1	77683426	-
chr1	77682657	-
chr1	84997121	-
chr1	86914651	+
chr1	86156437	-
chr1	99712952	-
chr1	93345810	-
chr1	97921058	-
chr1	110082687	+
chr1	116383369	+
chr1	116373866	+
chr1	116373172	+
chr1	111140210	+
chr1	111139626	+
chr1	146547488	+
chr1	148844388	+
chr1	150010736	-
chr1	148889402	+
chr1	148808180	+
chr1	148889451	+
chr1	148887372	+
chr1	145824122	-
chr1	144641368	+
chr1	155192914	-
chr1	156212987	+
chr1	154155115	-
chr1	162497173	+
chr1	162497804	+
chr1	164559359	+
chr1	165698662	-
chr1	171841477	+
chr1	169893958	-
chr1	175067857	+
chr1	183472370	+
chr1	179293713	+
chr1	178093728	+
chr1	180502886	-
chr1	177171387	+
chr1	182450120	+
chr1	185628487	-
chr1	198156977	+
chr1	197146693	-
chr1	207496127	+
chr1	202348701	+
chr1	206557163	+
chr1	206507529	+
chr1	205504555	+
chr1	204490345	-
chr1	212858254	+
chr1	211134114	-
chr1	217137754	-
chr1	211830771	-
chr1	217076969	-
chr1	217089644	-
chr1	217089853	-
chr1	216423395	-
chr1	213986152	-
chr1	224434298	-
chr1	223364201	-
chr1	220272500	-
chr1	219173787	-
chr1	231626814	+
chr1	231528652	+
chr1	230642455	+
chr1	229626233	+
chr1	242524695	-
chr1	242449481	-
chr1	241357229	-
chr1	240091884	+
chr1	246417411	-
chr1	246507341	-
chr1	245154984	+
chr1	919691	-
chr1	2003836	-
chr1	1891116	-
chr1	1435522	+
chr1	1173905	+
chr1	1724351	-
chr1	1574881	-
chr1	1308613	+
chr1	2633041	-
chr1	2391750	-
chr1	2476314	+
chr1	2789664	-
chr1	2467458	+
chr1	3611494	-
chr1	3652564	+
chr1	4655044	+
chr1	6026012	+
chr1	5992472	-
chr1	6180133	-
chr1	5992297	+
chr1	6554597	-
chr1	6701905	-
chr1	9069827	-
chr1	9292881	+
chr1	10032982	+
chr1	10210705	+
chr1	9651731	+
chr1	9943427	+
chr1	9942922	+
chr1	9539468	+
chr1	11262550	-
chr1	10796675	-
chr1	11806102	-
chr1	11664092	+
chr1	12167002	+
chr1	12230038	+
chr1	13513746	-
chr1	13371946	-
chr1	13704854	+
chr1	13700239	+
chr1	13749380	+
chr1	14929799	+
chr1	15456727	+
chr1	15153732	+
chr1	14924128	+
chr1	15152531	+
chr1	15247271	+
chr1	16367029	+
chr1	16352490	-
chr1	15847863	+
chr1	16645573	+
chr1	17539834	+
chr1	17580552	+
chr1	17438562	-
chr1	17054169	-
chr1	17439753	-
chr1	18480929	+
chr1	18107745	+
chr1	18631005	+
chr1	19485640	-
chr1	19484706	-
chr1	19274073	-
chr1	19210251	-
chr1	19799916	-
chr1	20718016	-
chr1	20290918	+
chr1	20186485	-
chr1	21783194	-
chr1	21279689	-
chr1	21937296	-
chr1	21669362	-
chr1	21290488	-
chr1	21290272	-
chr1	21345540	-
chr1	21651854	-
chr1	22710837	+
chr1	23484256	-
chr1	23344363	-
chr1	23868368	-
chr1	24502350	+
chr1	24502896	+
chr1	24413771	-
chr1	24415096	-
chr1	24745268	+
chr1	24507593	+
chr1	24930278	-
chr1	24965009	-
chr1	25272485	+
chr1	25617467	+
chr1	25823605	-
chr1	25820192	+
chr1	25543584	+
chr1	25819905	+
chr1	25820827	+
chr1	26696030	+
chr1	27155129	-
chr1	26472410	+
chr1	26354129	-
chr1	26993703	+
chr1	27392643	+
chr1	28193935	-
chr1	28088636	-
chr1	27773182	+
chr1	28887090	+
chr1	28668727	+
chr1	28369581	+
chr1	28914575	+
chr1	28553016	+
chr1	29230957	-
chr1	28812141	+
chr1	28438149	+
chr1	30037611	-
chr1	31296981	+
chr1	31065716	-
chr1	31239886	-
chr1	32108042	+
chr1	32394460	-
chr1	33036910	-
chr1	32741910	+
chr1	32765633	+
chr1	32901351	-
chr1	33256572	+
chr1	32650589	-
chr1	33182069	-
chr1	34166882	+
chr1	34176951	+
chr1	35557435	-
chr1	35031967	-
chr1	35268966	+
chr1	35931081	+
chr1	36155964	+
chr1	36306392	+
chr1	35883208	+
chr1	36450484	-
chr1	37634922	-
chr1	37034242	-
chr1	37947056	-
chr1	37931790	-
chr1	39084166	+
chr1	38929512	-
chr1	38941829	-
chr1	40691569	+
chr1	40161368	+
chr1	40692007	+
chr1	40709322	+
chr1	40665651	-
chr1	40738835	+
chr1	41242142	-
chr1	41918706	-
chr1	41163016	-
chr1	41159932	-
chr1	41014589	+
chr1	41161431	-
chr1	42534888	+
chr1	42335214	-
chr1	42334964	-
chr1	42335876	-
chr1	42456493	+
chr1	42857621	+
chr1	42335231	-
chr1	43707532	+
chr1	43389811	-
chr1	43172329	+
chr1	44986721	-
chr1	44842943	-
chr1	44355278	-
chr1	44674721	+
chr1	44405287	+
chr1	45491167	-
chr1	45583987	+
chr1	45750812	-
chr1	45803612	+
chr1	46665877	-
chr1	46247694	+
chr1	46668426	-
chr1	46394266	+
chr1	47996889	-
chr1	48182427	-
chr1	48776968	-
chr1	48472207	-
chr1	49472084	-
chr1	50109615	+
chr1	50048013	+
chr1	50103909	+
chr1	50108919	+
chr1	50106264	+
chr1	51236272	+
chr1	51102233	+
chr1	50960263	-
chr1	51616873	+
chr1	52056170	-
chr1	51729813	+
chr1	52142093	+
chr1	53062051	+
chr1	52927228	+
chr1	52726458	+
chr1	53220638	-
chr1	53062212	+
chr1	52698365	-
chr1	53734203	-
chr1	54406394	-
chr1	53889813	-
chr1	54641739	+
chr1	55040221	+
chr1	55039475	+
chr1	54801267	-
chr1	55215365	-
chr1	56854769	+
chr1	56819695	-
chr1	58785150	+
chr1	59515628	+
chr1	59297011	+
chr1	59296952	+
chr1	59310077	+
chr1	60073769	-
chr1	59926750	-
chr1	61082307	+
chr1	60970775	-
chr1	61081861	+
chr1	61077273	+
chr1	62688367	-
chr1	62319411	-
chr1	63523300	+
chr1	63317229	-
chr1	64505913	+
chr1	64470792	+
chr1	64966503	-
chr1	64203806	+
chr1	64745094	+
chr1	65264693	+
chr1	65309534	+
chr1	65525688	+
chr1	65420651	+
chr1	66924894	+
chr1	66930242	+
chr1	66924886	-
chr1	66533568	+
chr1	66533955	+
chr1	67166485	+
chr1	67307363	+
chr1	67833471	-
chr1	69760174	+
chr1	71047807	-
chr1	70706452	+
chr1	71081323	+
chr1	71837011	-
chr1	72282593	-
chr1	74198186	-
chr1	74733407	-
chr1	74673737	-
chr1	74577429	+
chr1	75724346	+
chr1	75796870	+
chr1	77219446	-
chr1	77281976	+
chr1	77282601	+
chr1	76867500	+
chr1	78491042	+
chr1	77779623	+
chr1	78045904	+
chr1	77759878	-
chr1	78044961	+
chr1	78229598	+
chr1	79006809	-
chr1	80535754	+
chr1	81557701	-
chr1	81800396	+
chr1	83860995	-
chr1	84690556	-
chr1	84408350	+
chr1	84077974	+
chr1	84144247	+
chr1	84398531	+
chr1	84690467	-
chr1	84506300	+
chr1	85201044	-
chr1	85062297	+
chr1	85465205	-
chr1	85578362	-
chr1	86634275	+
chr1	86396341	-
chr1	86914423	-
chr1	87129764	+
chr1	88684238	+
chr1	88891617	-
chr1	88685203	-
chr1	89821920	+
chr1	89821013	+
chr1	89272860	-
chr1	89633084	+
chr1	91022254	-
chr1	91021507	-
chr1	91949370	+
chr1	92080304	+
chr1	91886278	-
chr1	91404868	-
chr1	91906001	-
chr1	91952151	+
chr1	92961521	-
chr1	92792403	-
chr1	93180715	+
chr1	93681369	-
chr1	93614144	-
chr1	94121148	-
chr1	93847149	-
chr1	93448130	+
chr1	93681837	-
chr1	94418376	+
chr1	95117337	+
chr1	95092516	+
chr1	95072950	-
chr1	95117922	+
chr1	94820280	-
chr1	96374124	-
chr1	96721604	+
chr1	97095922	+
chr1	96722637	+
chr1	98049692	-
chr1	99004275	+
chr1	98661679	+
chr1	99004892	-
chr1	99487803	-
chr1	99850974	+
chr1	99861209	+
chr1	99765792	-
chr1	99850488	+
chr1	100266157	+
chr1	99969788	+
chr1	100352466	+
chr1	99850083	+
chr1	99970435	+
chr1	100133149	+
chr1	100896077	+
chr1	100896075	+
chr1	101025845	+
chr1	101997233	-
chr1	101847079	-
chr1	103525955	+
chr1	103108495	-
chr1	107688503	-
chr1	107140006	+
chr1	107140122	+
chr1	107964922	-
chr1	108876980	+
chr1	108661525	-
chr1	108661121	-
chr1	108746662	+
chr1	109397940	-
chr1	109113962	+
chr1	109393356	-
chr1	109548563	+
chr1	110871198	+
chr1	110631473	-
chr1	110210713	+
chr1	110873099	+
chr1	111564002	-
chr1	111989154	-
chr1	111619782	+
chr1	111620146	+
chr1	113073169	+
chr1	112720566	+
chr1	112619138	-
chr1	112396177	+
chr1	112619417	-
chr1	113812475	-
chr1	113390852	+
chr1	113905123	-
chr1	113904922	-
chr1	114695617	-
chr1	114854802	+
chr1	114511159	-
chr1	115089499	-
chr1	116111754	+
chr1	115768804	-
chr1	115976497	+
chr1	116571092	-
chr1	116666955	-
chr1	117203835	-
chr1	117210959	-
chr1	117059489	-
chr1	116667754	-
chr1	116909922	+
chr1	117295465	+
chr1	118185224	-
chr1	119140395	+
chr1	119811579	-
chr1	120436350	+
chr1	120069702	-
chr1	121185061	+
chr1	121117250	-
chr1	121397904	-
chr1	144459463	-
chr1	144456804	-
chr1	143972638	+
chr1	145405777	-
chr1	145607959	+
chr1	145093361	-
chr1	145095999	+
chr1	145885865	-
chr1	147225637	-
chr1	147541500	+
chr1	147517874	-
chr1	148152189	-
chr1	148135812	-
chr1	147928392	+
chr1	148247070	-
chr1	150765956	-
chr1	150321478	+
chr1	150876767	-
chr1	150364110	+
chr1	150067667	+
chr1	150067292	+
chr1	151790533	-
chr1	151254720	+
chr1	151511385	+
chr1	151612185	+
chr1	152325202	-
chr1	152698363	+
chr1	153922974	-
chr1	153728090	+
chr1	154937007	-
chr1	154870277	-
chr1	155051271	+
chr1	154502218	+
chr1	154859861	-
chr1	155063990	-
chr1	155857294	-
chr1	155308747	+
chr1	155978544	-
chr1	155562532	-
chr1	155859399	-
chr1	155689090	+
chr1	155689093	+
chr1	155978174	-
chr1	156082545	+
chr1	155308913	+
chr1	156500841	-
chr1	157045369	-
chr1	157552519	-
chr1	157993272	+
chr1	157820149	-
chr1	157700856	-
chr1	158465561	+
chr1	160070260	-
chr1	160151561	+
chr1	160343563	-
chr1	160579515	-
chr1	160711850	-
chr1	160796073	+
chr1	161215296	+
chr1	161314375	+
chr1	161089594	-
chr1	162069790	+
chr1	162024464	-
chr1	161766243	+
chr1	162412137	-
chr1	162632437	+
chr1	163203172	-
chr1	163321790	-
chr1	163161674	+
chr1	162790701	+
chr1	165424983	-
chr1	165445354	-
chr1	165356240	-
chr1	165356714	-
chr1	165582103	-
chr1	167220828	+
chr1	166975581	+
chr1	167518609	-
chr1	167329043	+
chr1	167094849	+
chr1	167220885	+
chr1	167630236	+
chr1	167936558	+
chr1	168281039	+
chr1	167914225	-
chr1	169367962	-
chr1	169630138	-
chr1	169485969	-
chr1	169087004	-
chr1	170068914	-
chr1	170074737	-
chr1	170532608	-
chr1	170935470	+
chr1	171742238	-
chr1	171485526	+
chr1	173824131	-
chr1	173603093	-
chr1	173993071	-
chr1	173824638	-
chr1	173477154	-
chr1	174159413	+
chr1	174799896	+
chr1	174964767	+
chr1	175743615	-
chr1	177164903	-
chr1	176463170	+
chr1	178513076	+
chr1	178725146	+
chr1	179229683	-
chr1	178341470	+
chr1	179025938	+
chr1	179575951	-
chr1	179954772	+
chr1	179365719	+
chr1	179365971	+
chr1	180632009	+
chr1	181023120	-
chr1	182061711	-
chr1	181483549	+
chr1	183186038	+
chr1	183418498	-
chr1	182839303	+
chr1	183023459	+
chr1	182589258	-
chr1	183635940	-
chr1	183636046	+
chr1	183805080	+
chr1	184037769	-
chr1	184974585	-
chr1	185157158	+
chr1	185045418	+
chr1	185157059	+
chr1	185734550	+
chr1	186375757	+
chr1	186828899	+
chr1	187092841	+
chr1	190624889	+
chr1	190477628	-
chr1	193121957	+
chr1	193059421	+
chr1	193059873	+
chr1	193304744	+
chr1	196608430	-
chr1	196651877	+
chr1	196977536	+
chr1	197775492	-
chr1	197268203	+
chr1	197201461	+
chr1	197917386	+
chr1	197912504	+
chr1	198638967	+
chr1	198937428	-
chr1	200027601	+
chr1	200042824	+
chr1	201190824	+
chr1	200410057	-
chr1	201112565	-
chr1	200739557	+
chr1	200669506	+
chr1	202203776	+
chr1	202214154	+
chr1	201829558	-
chr1	201648321	+
chr1	202193989	+
chr1	201829159	+
chr1	202927271	-
chr1	203127707	+
chr1	202928643	-
chr1	202643452	-
chr1	202462742	+
chr1	203026520	+
chr1	202808420	-
chr1	202710422	-
chr1	204214091	-
chr1	204073117	+
chr1	203626786	+
chr1	203795622	+
chr1	204359928	-
chr1	205422085	-
chr1	204828653	+
chr1	205246495	+
chr1	204944225	+
chr1	205256200	+
chr1	205227909	+
chr1	205228930	+
chr1	206205428	+
chr1	205943459	-
chr1	207321471	+
chr1	207088841	+
chr1	206970624	-
chr1	206685019	+
chr1	207454299	+
chr1	206828876	+
chr1	207089238	+
chr1	206798869	+
chr1	207089282	+
chr1	208244319	-
chr1	209583699	+
chr1	209938173	+
chr1	209827966	+
chr1	210328251	+
chr1	210328905	+
chr1	210329295	+
chr1	210232849	+
chr1	211382754	+
chr1	211259365	+
chr1	211259946	+
chr1	212565333	+
chr1	212035552	+
chr1	212035659	-
chr1	212301805	+
chr1	212791796	-
chr1	212285536	+
chr1	213051232	+
chr1	214551680	-
chr1	213988500	+
chr1	213987934	+
chr1	214281221	+
chr1	215083216	+
chr1	215567391	+
chr1	215005541	+
chr1	216723471	-
chr1	216805366	-
chr1	216939672	-
chr1	217631101	-
chr1	217631323	+
chr1	218437632	+
chr1	218345333	+
chr1	220089852	-
chr1	220880139	-
chr1	220528182	+
chr1	222589932	-
chr1	222712521	-
chr1	222815088	+
chr1	224114086	+
chr1	223701592	+
chr1	224330188	-
chr1	223665733	-
chr1	223712416	+
chr1	224929653	+
chr1	224616476	+
chr1	225810073	+
chr1	225825300	+
chr1	226408099	-
chr1	225810133	+
chr1	225653142	-
chr1	226870571	+
chr1	227318124	-
chr1	227563518	+
chr1	228208129	+
chr1	228458106	+
chr1	227947974	-
chr1	228644646	+
chr1	229508340	-
chr1	230425927	-
chr1	230067194	+
chr1	230057788	+
chr1	231337935	+
chr1	230978871	-
chr1	231612089	-
chr1	231162927	+
chr1	233295712	-
chr1	233904711	+
chr1	234214210	+
chr1	235866926	-
chr1	235161255	-
chr1	235328216	-
chr1	235367359	+
chr1	235512822	+
chr1	235883707	-
chr1	235327486	-
chr1	236795280	+
chr1	236065180	-
chr1	236686453	+
chr1	236142531	+
chr1	236394379	+
chr1	236395415	+
chr1	236604540	-
chr1	237042401	+
chr1	237862174	+
chr1	239629072	+
chr1	240612161	-
chr1	241652277	+
chr1	241957766	+
chr1	241532133	+
chr1	243255405	-
chr1	243843583	-
chr1	244053204	+
chr1	244048938	+
chr1	243843281	-
chr1	243917401	+
chr1	244051258	+
chr1	244970328	+
chr1	244461370	+
chr1	244835336	+
chr1	244846940	-
chr1	244452133	-
chr1	244969868	+
chr1	247078812	-
chr1	246566262	-
chr1	247937028	+
chr1	29369	-
chr1	30365	+
chr1	36080	-
chr1	17435	-
chr1	69090	+
chr1	11873	+
chr1	187957	-
chr1	140565	-
chr1	206596	-
chr1	495444	-
chr1	451677	-
chr1	632412	-
chr1	629008	-
chr1	730350	-
chr1	778687	-
chr1	686653	-
chr1	817370	+
chr1	827590	+
chr1	827797	+
chr1	827521	-
chr1	876801	-
chr1	982116	-
chr1	1000171	-
chr1	925740	+
chr1	1013466	+
chr1	966496	+
chr1	959298	-
chr1	960586	+
chr1	1169004	+
chr1	1167103	+
chr1	1074306	-
chr1	1167862	+
chr1	1137016	+
chr1	1116355	-
chr1	1232248	+
chr1	1206708	-
chr1	1273853	-
chr1	1246721	-
chr1	1179696	+
chr1	1232066	-
chr1	1296169	-
chr1	1280435	+
chr1	1214167	-
chr1	1307888	-
chr1	1349111	-
chr1	1421443	-
chr1	1324686	-
chr1	1312565	-
chr1	1375181	-
chr1	1339707	-
chr1	1331345	+
chr1	1363540	-
chr1	1399337	-
chr1	1358793	-
chr1	1358546	-
chr1	1375437	-
chr1	1426127	+
chr1	1375199	-
chr1	1399529	+
chr1	1407312	-
chr1	1361776	-
chr1	1324762	+
chr1	1434572	-
chr1	1449688	+
chr1	1512529	+
chr1	1512142	+
chr1	1471783	+
chr1	1540359	-
chr1	1659096	-
chr1	1615864	+
chr1	1600095	-
chr1	1615414	+
chr1	1692803	-
chr1	1632180	+
chr1	1632779	+
chr1	1699938	+
chr1	1745998	-
chr1	1758641	-
chr1	1780068	-
chr1	1778857	-
chr1	1778469	-
chr1	1919300	-
chr1	1914826	+
chr1	2019328	+
chr1	2194774	-
chr1	2212719	-
chr1	2104715	+
chr1	2207732	-
chr1	2352660	-
chr1	2228694	+
chr1	2391774	+
chr1	2412570	-
chr1	2586749	+
chr1	2556364	+
chr1	2557010	-
chr1	2530244	-
chr1	2586459	+
chr1	2526627	-
chr1	2566534	+
chr1	3127974	+
chr1	3021481	+
chr1	3067724	-
chr1	3454582	+
chr1	3624991	+
chr1	3650106	-
chr1	3560789	-
chr1	3690671	+
chr1	3796503	-
chr1	3752400	+
chr1	3772786	+
chr1	3772760	+
chr1	3698045	+
chr1	3746770	-
chr1	3747372	-
chr1	3857266	+
chr1	3900292	-
chr1	3857232	-
chr1	3900403	+
chr1	3940611	+
chr1	4412050	+
chr1	5564070	+
chr1	5862740	-
chr1	6046113	+
chr1	6045920	+
chr1	6034287	+
chr1	6236239	+
chr1	6235983	-
chr1	6260974	-
chr1	6206128	+
chr1	6199618	-
chr1	6244191	+
chr1	6205779	-
chr1	6419918	-
chr1	6490593	-
chr1	6485953	-
chr1	6490579	-
chr1	6485468	-
chr1	6497095	-
chr1	6466194	-
chr1	6424787	+
chr1	6497423	-
chr1	6491700	-
chr1	6429895	-
chr1	6520060	-
chr1	6579990	+
chr1	6602897	-
chr1	6555277	+
chr1	6624864	+
chr1	6625149	+
chr1	6613695	+
chr1	6727526	+
chr1	6724744	+
chr1	7784428	+
chr1	7771268	+
chr1	7853043	-
chr1	7853490	-
chr1	7943164	-
chr1	7961653	+
chr1	8026332	-
chr1	8208671	+
chr1	8318084	+
chr1	8424644	+
chr1	8879091	-
chr1	8866589	-
chr1	8878834	+
chr1	8871575	-
chr1	8945833	+
chr1	9026344	-
chr1	9151776	-
chr1	9129169	-
chr1	9234803	+
chr1	9239843	+
chr1	9428995	-
chr1	9428915	-
chr1	9687573	-
chr1	9588873	+
chr1	9654585	-
chr1	9824525	-
chr1	9910257	-
chr1	9942767	-
chr1	9997196	+
chr1	9967380	+
chr1	10227717	+
chr1	10298965	+
chr1	10430746	+
chr1	10399117	+
chr1	10398991	+
chr1	10430101	+
chr1	10472555	-
chr1	10449718	+
chr1	10982036	-
chr1	11012621	+
chr1	11047238	-
chr1	11099909	-
chr1	11060033	-
chr1	11143897	+
chr1	11189288	+
chr1	11273197	+
chr1	11654830	-
chr1	11654856	+
chr1	11654374	+
chr1	11609530	+
chr1	11762192	+
chr1	11736084	+
chr1	11691620	-
chr1	11681213	-
chr1	11779618	-
chr1	11691723	+
chr1	11908153	+
chr1	11806095	+
chr1	11840318	+
chr1	11847782	-
chr1	11926427	-
chr1	11858934	-
chr1	11980180	+
chr1	12029157	+
chr1	12019241	+
chr1	11934666	+
chr1	12063376	+
chr1	12166942	+
chr1	12191712	+
chr1	12507245	+
chr1	12579022	-
chr1	12644546	+
chr1	12794690	+
chr1	12791396	+
chr1	12746185	+
chr1	12716114	+
chr1	12831409	-
chr1	12774847	+
chr1	12898269	-
chr1	12916646	+
chr1	12857085	+
chr1	12848755	-
chr1	12947579	-
chr1	12886200	-
chr1	13061309	+
chr1	13061231	+
chr1	13073677	+
chr1	13099716	-
chr1	13053658	-
chr1	13226153	-
chr1	13175280	+
chr1	13165481	-
chr1	13165559	-
chr1	13116853	-
chr1	13201408	-
chr1	13226108	-
chr1	13153110	-
chr1	13127068	+
chr1	13347133	-
chr1	13285136	-
chr1	13315580	+
chr1	13303538	+
chr1	13254197	+
chr1	13410449	+
chr1	13389631	+
chr1	13389627	+
chr1	13583756	+
chr1	13585471	+
chr1	14945918	+
chr1	15171623	-
chr1	15152463	-
chr1	15438441	+
chr1	15409894	+
chr1	15476100	+
chr1	15524444	-
chr1	15585109	-
chr1	15526812	+
chr1	15524789	-
chr1	15659868	+
chr1	15617457	+
chr1	15736313	+
chr1	15848146	-
chr1	15742491	+
chr1	15758759	+
chr1	15764963	+
chr1	15764498	+
chr1	15807698	-
chr1	15976131	-
chr1	15871148	+
chr1	16021990	+
chr1	16043735	+
chr1	16073631	-
chr1	16004235	+
chr1	16018789	-
chr1	16048761	+
chr1	16156086	-
chr1	16212608	-
chr1	16237163	-
chr1	16492700	-
chr1	16514284	-
chr1	16440671	+
chr1	16437423	-
chr1	16630905	-
chr1	16548913	+
chr1	16613604	-
chr1	16538723	+
chr1	16666947	-
chr1	16740515	+
chr1	16734460	-
chr1	16673002	+
chr1	16764479	-
chr1	16681254	+
chr1	16720156	-
chr1	16895979	+
chr1	16859020	-
chr1	17011971	-
chr1	16981585	-
chr1	16980677	-
chr1	16921949	+
chr1	17119452	-
chr1	17205125	+
chr1	17277888	+
chr1	17249097	+
chr1	17308194	+
chr1	17372195	+
chr1	18065656	+
chr1	18859660	-
chr1	18897147	-
chr1	18883274	-
chr1	18956331	-
chr1	19251580	+
chr1	19251558	-
chr1	19288785	-
chr1	19312245	+
chr1	19295735	-
chr1	19312145	-
chr1	19607806	+
chr1	19596976	+
chr1	19643228	+
chr1	19645765	+
chr1	19645371	+
chr1	19643713	+
chr1	19647609	+
chr1	19643408	+
chr1	19644172	+
chr1	19665286	+
chr1	19882394	+
chr1	19815277	-
chr1	19979658	-
chr1	19980438	-
chr1	20139329	+
chr1	20070207	+
chr1	20119565	-
chr1	20175193	-
chr1	20186077	+
chr1	20428793	-
chr1	20486234	-
chr1	20552438	+
chr1	20508180	-
chr1	20588950	+
chr1	20661543	-
chr1	20633678	+
chr1	20633454	+
chr1	20652192	-
chr1	20786687	-
chr1	20732639	-
chr1	20988431	-
chr1	21293289	+
chr1	21440089	+
chr1	21509364	+
chr1	21812264	+
chr1	21976924	+
chr1	22001655	+
chr1	22052626	+
chr1	22025503	+
chr1	22025190	+
chr1	22026047	-
chr1	22143025	-
chr1	22266238	+
chr1	22451850	+
chr1	22653188	+
chr1	22563510	+
chr1	22643624	+
chr1	22633365	-
chr1	22636624	+
chr1	22719516	+
chr1	22863225	-
chr1	23015849	-
chr1	23057933	-
chr1	23044304	+
chr1	22965429	-
chr1	23168857	-
chr1	23194728	-
chr1	23285517	-
chr1	23368970	+
chr1	23369863	-
chr1	23369217	+
chr1	23368385	-
chr1	23424778	-
chr1	23521929	+
chr1	23559793	-
chr1	23531219	-
chr1	23691778	+
chr1	23627333	+
chr1	23825458	-
chr1	23800803	-
chr1	23799569	-
chr1	23791155	+
chr1	23800543	-
chr1	23743365	+
chr1	23778385	+
chr1	23778296	-
chr1	23980462	-
chr1	23913326	-
chr1	23959810	+
chr1	23929069	+
chr1	24112174	-
chr1	24187274	-
chr1	24143284	-
chr1	24200239	+
chr1	24319321	+
chr1	24319565	+
chr1	24323039	+
chr1	24502359	-
chr1	24415754	+
chr1	24514313	+
chr1	24556023	-
chr1	24556075	+
chr1	24643102	+
chr1	24643558	+
chr1	25023502	+
chr1	24919415	-
chr1	25232521	-
chr1	25247493	-
chr1	25420871	-
chr1	25338297	+
chr1	25430857	+
chr1	25800175	+
chr1	25906876	-
chr1	25906152	-
chr1	25859457	-
chr1	25906453	-
chr1	25871252	-
chr1	25906501	-
chr1	26021779	+
chr1	25998156	-
chr1	26067633	-
chr1	26046137	-
chr1	26190627	+
chr1	26111776	+
chr1	26111164	+
chr1	26169896	+
chr1	26177489	+
chr1	26159019	+
chr1	26318264	-
chr1	26269282	+
chr1	26234152	+
chr1	26279721	+
chr1	26306703	-
chr1	26317919	+
chr1	26225319	+
chr1	26372793	-
chr1	26432281	+
chr1	26410777	+
chr1	26467536	-
chr1	26529757	+
chr1	26554541	+
chr1	26545851	+
chr1	26788187	+
chr1	26863141	+
chr1	26826709	+
chr1	26787962	+
chr1	26921721	+
chr1	26900470	-
chr1	26914075	-
chr1	26960409	-
chr1	26890377	-
chr1	27012841	-
chr1	27322144	+
chr1	27341991	+
chr1	27366865	-
chr1	27374823	-
chr1	27325218	+
chr1	27323873	+
chr1	27383332	-
chr1	27490186	-
chr1	27635215	-
chr1	27626594	-
chr1	27626239	-
chr1	27603493	-
chr1	27725978	+
chr1	27672212	-
chr1	27872542	+
chr1	27914796	-
chr1	27830740	+
chr1	27830813	+
chr1	27834400	+
chr1	27934954	+
chr1	27959461	+
chr1	28176943	-
chr1	28236090	+
chr1	28259451	+
chr1	28233030	-
chr1	28329001	+
chr1	28507364	+
chr1	28508557	+
chr1	28518232	+
chr1	28505942	+
chr1	28578821	-
chr1	28648599	+
chr1	28643091	-
chr1	28580511	-
chr1	28581052	-
chr1	28581853	-
chr1	28592199	+
chr1	28579892	-
chr1	28592494	+
chr1	28736620	+
chr1	28736939	+
chr1	28736623	+
chr1	29182124	-
chr1	29122500	-
chr1	29123908	-
chr1	29236515	+
chr1	29350113	-
chr1	30757835	-
chr1	30723584	-
chr1	30718771	+
chr1	30739231	-
chr1	30908632	-
chr1	30935775	-
chr1	30949204	-
chr1	30968236	-
chr1	31296796	-
chr1	31413812	+
chr1	31373075	-
chr1	31409564	+
chr1	31410173	+
chr1	31413115	+
chr1	31576484	+
chr1	31578144	+
chr1	31500084	+
chr1	31518434	+
chr1	31645236	-
chr1	31644616	-
chr1	31704166	-
chr1	31617699	+
chr1	31816050	-
chr1	31758734	-
chr1	31764062	-
chr1	31919657	-
chr1	31938386	-
chr1	32013693	+
chr1	32086948	+
chr1	32072901	+
chr1	32222369	+
chr1	32179743	+
chr1	32200385	+
chr1	32205634	+
chr1	32209093	+
chr1	32241709	-
chr1	32222324	-
chr1	32251238	+
chr1	32247216	+
chr1	32292106	+
chr1	32336238	-
chr1	32274110	+
chr1	32362260	+
chr1	32362242	-
chr1	32465056	+
chr1	32539144	+
chr1	32651147	+
chr1	32702759	-
chr1	32651357	+
chr1	32886496	+
chr1	32817441	+
chr1	32817517	+
chr1	32872491	-
chr1	32818031	-
chr1	32870812	-
chr1	32964812	-
chr1	33082177	+
chr1	33081128	+
chr1	33081112	+
chr1	33321097	-
chr1	33349897	-
chr1	33332491	-
chr1	33350351	+
chr1	33375592	-
chr1	33472630	+
chr1	33860474	+
chr1	33864078	+
chr1	33868955	+
chr1	34669693	-
chr1	34755046	+
chr1	34859815	-
chr1	34782309	+
chr1	34781188	+
chr1	34859736	-
chr1	34759740	+
chr1	34792997	+
chr1	34859044	-
chr1	34978705	-
chr1	34929584	-
chr1	34985346	-
chr1	35079362	+
chr1	35059785	+
chr1	35193141	-
chr1	35573369	+
chr1	35631536	-
chr1	35641550	-
chr1	35641843	-
chr1	35557791	+
chr1	35719188	-
chr1	35769949	-
chr1	35808226	+
chr1	36149513	-
chr1	36125083	-
chr1	36156052	-
chr1	36084074	+
chr1	36088851	+
chr1	36224415	+
chr1	36397958	-
chr1	36385926	-
chr1	36307106	+
chr1	36323647	-
chr1	36324153	-
chr1	36464438	-
chr1	36483313	-
chr1	37161562	+
chr1	37480229	+
chr1	37474517	+
chr1	37474442	-
chr1	37514818	-
chr1	37554343	-
chr1	37556918	+
chr1	37595984	-
chr1	37500993	-
chr1	37690594	-
chr1	37692400	+
chr1	37794101	+
chr1	37807800	+
chr1	37808192	-
chr1	37795487	+
chr1	37859619	-
chr1	37990088	-
chr1	38005514	-
chr1	38089230	+
chr1	38012711	+
chr1	38046777	-
chr1	38214766	-
chr1	38873377	-
chr1	38859822	-
chr1	38881625	-
chr1	39026294	+
chr1	38991243	+
chr1	39409503	+
chr1	39576848	-
chr1	39559697	-
chr1	39567509	-
chr1	39565069	+
chr1	39491645	+
chr1	39639675	-
chr1	39691484	-
chr1	39691709	-
chr1	39672037	-
chr1	39788860	-
chr1	39738844	+
chr1	39771347	-
chr1	39955111	+
chr1	39902014	-
chr1	40040582	+
chr1	40097469	-
chr1	40258049	+
chr1	40317266	-
chr1	40247900	+
chr1	40396799	+
chr1	40373705	+
chr1	40477629	+
chr1	40393344	+
chr1	40374632	+
chr1	40450664	+
chr1	40531560	+
chr1	40508760	+
chr1	40692260	-
chr1	40754354	+
chr1	40757283	+
chr1	40784011	+
chr1	40862345	-
chr1	40979298	+
chr1	41021754	-
chr1	40988447	+
chr1	41361930	+
chr1	41484682	-
chr1	41918824	-
chr1	42153420	+
chr1	42164723	-
chr1	42456340	+
chr1	42456266	-
chr1	42380796	+
chr1	42682394	+
chr1	42658376	+
chr1	42787989	+
chr1	42767083	-
chr1	42740253	-
chr1	42817387	-
chr1	42817104	+
chr1	42767244	+
chr1	42825577	+
chr1	42846572	+
chr1	42959048	+
chr1	42959175	-
chr1	43172314	-
chr1	43171711	-
chr1	43172569	-
chr1	43147922	+
chr1	43337803	+
chr1	43368073	-
chr1	43358954	+
chr1	43367737	-
chr1	43285578	-
chr1	43364714	-
chr1	43300894	+
chr1	43285616	-
chr1	43269993	+
chr1	43453988	-
chr1	43389884	+
chr1	43448538	+
chr1	43530875	+
chr1	43650125	+
chr1	43727342	-
chr1	43707340	-
chr1	43838621	+
chr1	43969980	+
chr1	44017339	-
chr1	43974647	+
chr1	43946805	+
chr1	43991607	+
chr1	43979201	+
chr1	43979935	+
chr1	44031491	-
chr1	43933319	+
chr1	43980504	+
chr1	44118849	+
chr1	44213452	+
chr1	44244282	-
chr1	44545492	+
chr1	44674607	-
chr1	44800363	+
chr1	44739817	+
chr1	44746361	+
chr1	44731167	-
chr1	44721900	-
chr1	44787753	-
chr1	44808481	+
chr1	44775573	+
chr1	44807284	-
chr1	44778389	+
chr1	44776491	+
chr1	44775864	+
chr1	44777841	+
chr1	45011354	-
chr1	45012132	+
chr1	45340114	-
chr1	45303909	+
chr1	45340469	-
chr1	45326872	+
chr1	45340115	-
chr1	45339956	-
chr1	45339669	+
chr1	45522889	-
chr1	45500078	-
chr1	45500183	+
chr1	45550782	+
chr1	45521937	-
chr1	45686629	-
chr1	45624058	-
chr1	45646684	-
chr1	45688174	+
chr1	46133035	-
chr1	46132707	-
chr1	46132794	-
chr1	46198448	-
chr1	46220304	-
chr1	46175076	+
chr1	46197498	-
chr1	46203333	+
chr1	46303365	-
chr1	46340176	+
chr1	46303612	+
chr1	46341177	+
chr1	46506995	+
chr1	46433826	+
chr1	46449703	-
chr1	46551214	-
chr1	46604293	-
chr1	46615132	-
chr1	46616890	-
chr1	46538695	+
chr1	46719063	-
chr1	46671832	+
chr1	46674035	+
chr1	46900474	-
chr1	46798997	+
chr1	47023567	+
chr1	46941483	-
chr1	47137424	+
chr1	47067487	+
chr1	47179249	+
chr1	47314146	-
chr1	47232334	-
chr1	47231714	-
chr1	47231888	-
chr1	47436016	+
chr1	47333796	+
chr1	47437316	-
chr1	47434640	-
chr1	47416071	+
chr1	49257410	+
chr1	50423446	-
chr1	50968694	+
chr1	50969969	+
chr1	51060017	+
chr1	51059836	+
chr1	51322267	-
chr1	51330563	-
chr1	51330201	-
chr1	51297960	-
chr1	51345115	-
chr1	51329653	+
chr1	51836401	-
chr1	51878039	-
chr1	51878936	-
chr1	51990763	-
chr1	52033799	-
chr1	52056184	+
chr1	52050917	+
chr1	52404470	-
chr1	52404546	+
chr1	52366204	-
chr1	52633393	+
chr1	52602370	+
chr1	52921773	-
chr1	52940313	+
chr1	52928673	+
chr1	52934929	+
chr1	52842510	+
chr1	53014937	+
chr1	53142631	-
chr1	53196428	+
chr1	53328148	-
chr1	53328232	+
chr1	53238609	-
chr1	53238609	+
chr1	53440019	-
chr1	53459398	+
chr1	53838551	-
chr1	53894187	+
chr1	53946325	+
chr1	53945614	-
chr1	54053571	+
chr1	54053437	-
chr1	54054078	+
chr1	54018185	-
chr1	54053572	-
chr1	54236442	+
chr1	54153005	-
chr1	54200166	+
chr1	54200072	-
chr1	54548133	+
chr1	54623526	-
chr1	54715821	+
chr1	54764552	-
chr1	54806062	+
chr1	54887247	-
chr1	54998943	+
chr1	54980663	+
chr1	55215407	+
chr1	55225640	+
chr1	56579583	-
chr1	56645316	+
chr1	56966139	-
chr1	57860542	+
chr1	58577493	-
chr1	58546798	-
chr1	58700074	-
chr1	58784112	-
chr1	59020475	+
chr1	59146806	-
chr1	59733295	-
chr1	59814860	+
chr1	59772794	+
chr1	61253517	-
chr1	61725422	-
chr1	61654241	+
chr1	62078855	-
chr1	62078785	+
chr1	62194801	+
chr1	62436711	+
chr1	62436303	+
chr1	62597486	+
chr1	62784105	+
chr1	63367589	+
chr1	63323058	+
chr1	63324440	-
chr1	63323674	-
chr1	63322457	-
chr1	63326983	-
chr1	63523272	-
chr1	63548979	+
chr1	63593808	+
chr1	63623215	+
chr1	63593275	+
chr1	64113790	-
chr1	64112204	-
chr1	64579846	+
chr1	65002475	-
chr1	65058507	-
chr1	65057841	-
chr1	65147548	+
chr1	65148166	+
chr1	65147829	+
chr1	65420447	+
chr1	65420715	+
chr1	66050717	-
chr1	66354377	+
chr1	66332107	+
chr1	66628439	+
chr1	66801258	-
chr1	66752456	+
chr1	67054396	-
chr1	67430439	-
chr1	67685176	+
chr1	68050776	-
chr1	68183609	-
chr1	68449958	-
chr1	68497220	-
chr1	68496675	+
chr1	69919321	+
chr1	70205681	+
chr1	70205677	-
chr1	70354809	+
chr1	70354733	-
chr1	70411217	+
chr1	71081288	-
chr1	71067715	-
chr1	71046505	+
chr1	73306169	+
chr1	74589734	+
chr1	74733155	+
chr1	74733151	+
chr1	74733177	+
chr1	75134881	+
chr1	75128433	+
chr1	75745012	-
chr1	75787071	+
chr1	75787888	+
chr1	75789476	+
chr1	75786193	+
chr1	75932430	-
chr1	76011323	+
chr1	77060142	+
chr1	77888514	+
chr1	77889538	-
chr1	77979204	-
chr1	78004951	+
chr1	78649791	+
chr1	80641286	+
chr1	82984921	-
chr1	82986207	-
chr1	83860545	-
chr1	84181631	+
chr1	84164639	+
chr1	84164183	+
chr1	84301605	+
chr1	84302650	+
chr1	84397892	-
chr1	84298365	+
chr1	84506578	-
chr1	84479236	+
chr1	84635019	-
chr1	84574479	-
chr1	84621030	-
chr1	84893212	-
chr1	85048539	-
chr1	85133793	+
chr1	85259671	-
chr1	85276357	+
chr1	85276903	-
chr1	85580760	+
chr1	85708432	-
chr1	86357686	-
chr1	86424085	+
chr1	86468842	+
chr1	86547075	+
chr1	86704569	+
chr1	87131925	+
chr1	87212668	+
chr1	87328467	+
chr1	87371654	-
chr1	88992959	-
chr1	89065359	-
chr1	89022865	-
chr1	89126158	-
chr1	89198949	-
chr1	89176039	-
chr1	89363876	+
chr1	89290361	-
chr1	89407678	+
chr1	89524837	+
chr1	89632893	-
chr1	89558712	+
chr1	89995118	+
chr1	89994965	-
chr1	90717236	-
chr1	91500846	+
chr1	91501107	+
chr1	92075471	-
chr1	92029975	+
chr1	92167051	+
chr1	92218015	+
chr1	92298964	+
chr1	92486875	-
chr1	92486070	-
chr1	92483798	-
chr1	92837288	+
chr1	92832036	+
chr1	92840718	+
chr1	92877149	-
chr1	93180688	-
chr1	93079234	+
chr1	93345920	+
chr1	93585161	-
chr1	93591967	+
chr1	93846831	+
chr1	93909597	-
chr1	93879205	-
chr1	94237750	-
chr1	94541856	-
chr1	94745899	-
chr1	94820543	+
chr1	94820341	+
chr1	94927222	-
chr1	94928027	+
chr1	94925807	-
chr1	95234154	+
chr1	95233981	-
chr1	95510115	+
chr1	95474736	+
chr1	95992067	+
chr1	97796920	+
chr1	98046170	-
chr1	98045350	-
chr1	98210710	+
chr1	99264291	+
chr1	99645874	+
chr1	100133094	-
chr1	100038232	+
chr1	100249852	-
chr1	100178272	-
chr1	100266173	-
chr1	100281240	+
chr1	100538171	+
chr1	100647003	-
chr1	100719639	+
chr1	100895178	-
chr1	101025805	-
chr1	101236748	+
chr1	101236527	-
chr1	101323836	+
chr1	101872011	+
chr1	103525482	-
chr1	103655679	+
chr1	103569403	+
chr1	103655702	+
chr1	103655680	+
chr1	103617331	+
chr1	103554643	+
chr1	103655518	+
chr1	103749656	+
chr1	103696289	-
chr1	103696266	-
chr1	103749840	+
chr1	103749817	+
chr1	103696288	-
chr1	103749818	+
chr1	103696450	-
chr1	104073022	+
chr1	105618934	-
chr1	107056644	+
chr1	107897222	+
chr1	107964442	+
chr1	108200357	-
chr1	108244080	-
chr1	108192808	-
chr1	108450281	+
chr1	108560348	+
chr1	108712933	+
chr1	108692309	+
chr1	108692312	+
chr1	108858241	-
chr1	108857216	+
chr1	108857103	-
chr1	109042227	-
chr1	108963498	-
chr1	108950447	-
chr1	109100192	+
chr1	109076001	-
chr1	109113856	-
chr1	109090780	+
chr1	109186548	+
chr1	109250018	+
chr1	109307040	-
chr1	109213892	+
chr1	109283167	-
chr1	109426458	-
chr1	109426447	-
chr1	109426485	-
chr1	109539871	+
chr1	109509713	-
chr1	109466477	+
chr1	109494078	+
chr1	109483938	+
chr1	109494035	+
chr1	109613082	-
chr1	109668021	+
chr1	109656075	+
chr1	109620580	+
chr1	109687795	+
chr1	109619812	+
chr1	109623987	+
chr1	109598892	+
chr1	109625426	+
chr1	109620913	+
chr1	109764021	-
chr1	109741037	-
chr1	109712241	+
chr1	109910610	+
chr1	110070699	-
chr1	110000926	+
chr1	110003947	+
chr1	110034600	+
chr1	109984764	+
chr1	110031576	+
chr1	110112439	+
chr1	110150509	+
chr1	110209986	-
chr1	110339322	+
chr1	110339170	-
chr1	110407923	-
chr1	110391081	-
chr1	110480765	+
chr1	110490257	-
chr1	110407808	+
chr1	110451165	+
chr1	110606352	-
chr1	110519174	-
chr1	110671774	-
chr1	110673453	-
chr1	110675032	-
chr1	110963943	-
chr1	111140215	-
chr1	111227658	+
chr1	111229710	+
chr1	111200702	-
chr1	111204537	-
chr1	111290851	+
chr1	111389850	-
chr1	111280523	+
chr1	111346559	+
chr1	111449207	-
chr1	111504120	-
chr1	111449120	+
chr1	111473868	+
[truncated: 34,512 more rows]
